# Supplementary material for: Transcriptome provides potential insights into how calcium affects the formation of stone cell in Pyrus
Source: BMC Genomics. 2021 Nov 17;22:831. doi: 10.1186/s12864-021-08161-5 (PMC8600858; doi:10.1186/s12864-021-08161-5)
Supplement: Supplementary file 1 — Additional file 1. Table S1 Sequence of qRT-PCR primers. The “name” column of the table indicates the name of the gene in the manuscript, and the “Coding” column of the table indicates the serial number of the gene in pyrus genome [file 12864_2021_8161_MOESM1_ESM.xlsx]

## Sheet: Sheet1
Table S1. Sequence of qRT-PCR primers
Gene		Primer	Sequence
Name	Coding		5’→3’
PbCML1	Pbr012900.1	Forward primer	AGATTGGTGCTGATGGAAATGG
		Reverse primer	GAAATGTAGCCATCTTGGTCTCTG
PbCML2	Pbr013223.1	Forward primer	GAGGACTTCCGATCCTTCGATC
		Reverse primer	CAGAGCCCAAGAAAATCAGCG
PbCML10	Pbr026737.1	Forward primer	ATACTGGAGTTGGGTTGTTGGC
		Reverse primer	TCATTGGGAGCCGTAGACCTTA
PbrCML6	Pbr019280.1	Forward primer	CTTTGAGAAGCGAGGTGATGAT
		Reverse primer	CTTCTTTCACTTCCCCCAAGCT
PbCML15	Pbr035018.1	Forward primer	CAACACACCCAATACCCCCA
		Reverse primer	CCTGTCCCTATCCACCATCTCA
PbCML21	Pbr041319.1	Forward primer	GGCATGATCGATCAAGAAGAGA
		Reverse primer	GGCATTCCCAATTGCAATTTAG
PbCML12	Pbr028492.1	Forward primer	TAGTCTCAACTCTGTCCGGCTC
		Reverse primer	CTAGGGCTTGGCTAATCTCGTG
PbCML4	Pbr014699.2	Forward primer	TATCATGTCCTCCGTTCTTGGT
		Reverse primer	ACTCTGCAAACTCAATGGTCCC
PbCML16	Pbr036909.3	Forward primer	TGGGTGAGTCCAAGTCCATTGA
		Reverse primer	AAACTGATCAAACCATCCCCAT
PbCML19	Pbr038858.1	Forward primer	CCTCATCTCCACCAACGAACTC
		Reverse primer	ATTGTGCGGCATCGACGGACT
PbCML20	Pbr038859.1	Forward primer	GGCCTCATCTCCACCAACACA
		Reverse primer	ACTCCTCGAAATTCACGTTCCC
PbCML11	Pbr027922.1	Forward primer	AGGTGACGCCAGTGGAGAAA
		Reverse primer	CGCCGTTCAAGTCAAACACAC
PbCML13	Pbr030420.1	Forward primer	GGAATTGGTACTTGTGCGTTGG
		Reverse primer	CTCATGGCAACATTCAGCTCCT
PbCML3	Pbr013669.1	Forward primer	ACTTCTCGGGTTAGACACTGAAATC
		Reverse primer	ACCTCTTCGTCGTTGTTGTTATTGT
PbCML5	Pbr018864.1	Forward primer	TGGAGATGGTTGCATTACTGTG
		Reverse primer	CTTTGAAGGCCTCTTTGAGCTC
PbCML9	Pbr024523.1	Forward primer	GTCAAAGAGCGAATTGGATTCG
		Reverse primer	TCCTTGTCGAACTCAGCCATAA
PbCML18	Pbr038443.1	Forward primer	GGTTTCAGTCTGCTTTCCTCCA
		Reverse primer	ACTCCCACCATCTCTCTTCTCG
PbCML14	Pbr034024.1	Forward primer	AGGAGGTGACGTTGATGCTGAG
		Reverse primer	TCTACCCCGTCTATCATACGCC
PbCAD	Pbr021342.1	Forward primer	TGGTTCCTGTTCCTCCATCTGT
		Reverse primer	CTTGGGACAAGAAAGTTTCCCC
PbREF1	Pbr041997.1	Forward primer	GTTTTTCCCCATTTCCCCCT
		Reverse primer	CAACATCTTCCTTGTCTCCTTCTG
PbPOD1	Pbr018082.1	Forward primer	GGCTATTGTGTCAAGGACTACTCA
		Reverse primer	GAACCATCACATCCCCTAACAA
PbPOD2	Pbr011560.1	Forward primer	TCTCCGATCATTTCTAGCGATC
		Reverse primer	TCATCAAGCAGAACTGACCCAT
PbPAL1	Pbr016460.1	Forward primer	CTATTACCGCCTCCGGAGATCT
		Reverse primer	GCAACTCAAAAAACCCGCAA
PbPAL2	Pbr008363.1	Forward primer	GATCACCGCCTCTGGTGATCTT
		Reverse primer	ACAGCAGTGCCGTTCACAAGAG
PbCOMT1	Pbr025883.1	Forward primer	ACTATTCAAGGAATCCATGCCC
		Reverse primer	CGTTAACAACTGTGCAGTCGAG
PbCOMT2	Pbr007791.1	Forward primer	TAGTCTCTACGCTCACTGTCATTCAC
		Reverse primer	TAACAACCGTGCAATCGAGGAC
PbF5H1	Pbr029428.1	Forward primer	CTACTTCTGCTAATCATTCCCACG
		Reverse primer	TCACTCACTCCCTTACCATTCC
PbF5H2	Pbr022142.1	Forward primer	GCAAAACTTGGTTTCTTGTCCC
		Reverse primer	TCACTCCCTTACCATTCCTCTC
PbHCT	Pbr022422.1	Forward primer	CCATCATGGCAACTCGTTCTTC
		Reverse primer	CAGAATAATCAACGACGGGGA
PbCCOAOMT	Pbr034039.1	Forward primer	TGAACTGGGTCTTCCGATAATC
		Reverse primer	CGAATATGAAATCGTACGACCC
PbC4H	Pbr017290.1	Forward primer	ACAAAGCCGACAACAAACGA
		Reverse primer	CCAAGGACTGTGTCGAGTTCAT
PbC3H1	Pbr020890.1	Forward primer	ATGATTACTGCGGGTATGGACA
		Reverse primer	TGTAAGTAAGGGAGGCTGGAGAA
PbC3H2	Pbr020888.1	Forward primer	CAACAAAGTAACCCTCTCTCTCCG
		Reverse primer	GTAAGTGACCAGCCCCGGATTT
PbTUB	Pbr042345.1	Forward primer	TGGGCTTTGCTCCTCTTAC
		Reverse primer	CCTTCGTGCTCATCTTACC
The "name" column of the table indicates the name of the gene in the manuscript, and the "Coding" column of the table indicates the serial number of the gene in pyrus genome.
