# Supplementary material for: Transcriptome provides potential insights into how calcium affects the formation of stone cell in Pyrus
Source: BMC Genomics. 2021 Nov 17;22:831. doi: 10.1186/s12864-021-08161-5 (PMC8600858; doi:10.1186/s12864-021-08161-5)
Supplement: Supplementary file 2 — Additional file 2. Table S2 Gene numbers in heatmap. The serial numbers of all genes in the heatmap of Fig. 6. (Table S2a) Corresponding names of calcium-related genes. (Table S2b) Corresponding names of transcription factors [file 12864_2021_8161_MOESM2_ESM.xlsx]

## Sheet: Table S2a
Table S2a. Corresponding names of calcium-related genes
Name	Coding
PbCML1	Pbr012900.1
PbCML2	Pbr013223.1
PbCML3	Pbr013669.1
PbCML4	Pbr014699.2
PbCML5	Pbr018864.1
PbCML6	Pbr019280.1
PbCML7	Pbr020069.1
PbCML8	Pbr024141.1
PbCML9	Pbr024523.1
PbCML10	Pbr026737.1
PbCML11	Pbr027922.1
PbCML12	Pbr028492.1
PbCML13	Pbr030420.1
PbCML14	Pbr034024.1
PbCML15	Pbr035018.1
PbCML16	Pbr036909.3
PbCML17	Pbr038247.1
PbCML18	Pbr038443.1
PbCML19	Pbr038858.1
PbCML20	Pbr038859.1
PbCML21	Pbr041319.1
PbCAM1	Pbr001038.1
PbCAM2	Pbr007330.1
PbCAM3	Pbr008324.1
PbCAM4	Pbr008325.1
PbCAM5	Pbr008393.1
PbCAM6	Pbr013606.1
PbCAM7	Pbr020314.1
PbCAM8	Pbr025602.1
PbCAM9	Pbr026539.1
PbCAM10	Pbr034551.1
PbCAM11	Pbr034553.1
PbCAM12	Pbr036123.3
PbCBL	Pbr010777.1
PbCIPK1	Pbr011665.1
PbCIPK2	Pbr013115.1
PbCIPK3	Pbr035731.1
PbCDPK1	Pbr001322.2
PbCDPK2	Pbr010307.1
PbCDPK3	Pbr017027.1
PbCDPK4	Pbr017041.1
PbCDPK5	Pbr023408.1
PbCDPK6	Pbr023960.1
PbCDPK7	Pbr027545.1
PbCDPK8	Pbr033628.1
PbCDPK9	Pbr037537.1
PbCDPK10	Pbr039714.1

## Sheet: Table S2b
Table S2b. Corresponding names of transcription factors
Name	Coding
ATHB1	Pbr002470.1
ATHB2	Pbr019133.1
ATHB3	Pbr040636.1
DELLA1	Pbr014306.1
DELLA2	Pbr016671.1
DELLA3	Pbr024234.1
DELLA4	Pbr027347.1
DELLA5	Pbr028236.1
DELLA6	Pbr034525.1
DELLA7	Pbr040573.1
DELLA8	Pbr018922.1
ERF1	Pbr003219.1
ERF10	Pbr024123.1
ERF11	Pbr025940.1
ERF12	Pbr025942.1
ERF13	Pbr025987.1
ERF14	Pbr025988.1
ERF15	Pbr030418.1
ERF16	Pbr031251.1
ERF17	Pbr031253.1
REF1	Pbr041997.1
ERF3	Pbr004315.1
ERF4	Pbr010138.1
ERF5	Pbr011103.1
ERF6	Pbr014125.1
ERF7	Pbr016792.1
ERF8	Pbr021011.1
ERF9	Pbr023899.1
HSF1	Pbr002020.1
HSF2	Pbr002038.1
HSF3	Pbr005379.1
HSF4	Pbr007777.1
HSF5	Pbr025141.1
HSF6	Pbr030436.1
HSF7	Pbr036788.1
MADS1	Pbr001328.1
MADS2	Pbr007292.1
MADS3	Pbr011423.3
MYB	Pbr029876.1
MYC1	Pbr001568.2
MYC2	Pbr004866.1
MYC3	Pbr017127.1
MYC4	Pbr027424.1
MYC5	Pbr037618.1
MYC6	Pbr037716.1
MYC7	Pbr041632.1
WRKY1	Pbr000122.1
WRKY10	Pbr015019.1
WRKY11	Pbr015149.1
WRKY12	Pbr018673.1
WRKY13	Pbr020001.1
WRKY14	Pbr022408.1
WRKY15	Pbr023119.1
WRKY16	Pbr031548.1
WRKY17	Pbr031922.1
WRKY18	Pbr032698.1
WRKY19	Pbr036688.1
WRKY2	Pbr001238.1
WRKY20	Pbr039129.1
WRKY21	Pbr041858.1
WRKY3	Pbr002230.1
WRKY4	Pbr002914.1
WRKY5	Pbr006380.1
WRKY6	Pbr009294.1
WRKY7	Pbr010799.1
WRKY8	Pbr010843.1
WRKY9	Pbr011472.1
