# Supplementary material for: Transcriptome provides potential insights into how calcium affects the formation of stone cell in Pyrus
Source: BMC Genomics. 2021 Nov 17;22:831. doi: 10.1186/s12864-021-08161-5 (PMC8600858; doi:10.1186/s12864-021-08161-5)
Supplement: Supplementary file 3 — Additional file 3. Table S3 The number of transcriptome data uploaded to NCBI. For S1 ~ S6, each sample has three biological replicates, which are recorded with different SRR numbers. Transcriptome files are fastq files for paired sequencing [file 12864_2021_8161_MOESM3_ESM.xlsx]

## Sheet: Sheet1
Table S3. The number of transcriptome data uploaded to NCBI.
Sample	Accession	Title	SRA.filename
S1-1	SRR11883575	Ca00051	Ca00051_1.clean.fq.gz, Ca00051_2.clean.fq.gz
S1-2	SRR11883562	Ca00052	Ca00052_1.clean.fq.gz, Ca00052_2.clean.fq.gz
S1-3	SRR11883561	Ca00053	Ca00053_1.clean.fq.gz, Ca00053_2.clean.fq.gz
S2-1	SRR11883563	Ca01051	Ca01051_1.clean.fq.gz, Ca01051_2.clean.fq.gz
S2-2	SRR11883557	Ca01052	Ca01052_1.clean.fq.gz, Ca01052_2.clean.fq.gz
S2-3	SRR11883574	Ca01053	Ca01053_1.clean.fq.gz, Ca01053_2.clean.fq.gz
S3-1	SRR11883570	Ca05051	Ca05051_1.clean.fq.gz, Ca05051_2.clean.fq.gz
S3-2	SRR11883569	Ca05052	Ca05052_1.clean.fq.gz, Ca05052_2.clean.fq.gz
S3-3	SRR11883568	Ca05053	Ca05053_1.clean.fq.gz, Ca05053_2.clean.fq.gz
S4-1	SRR11883560	Ca00101	Ca00101_1.clean.fq.gz, Ca00101_2.clean.fq.gz
S4-2	SRR11883559	Ca00102	Ca00102_1.clean.fq.gz, Ca00102_2.clean.fq.gz
S4-3	SRR11883558	Ca00103	Ca00103_1.clean.fq.gz, Ca00103_2.clean.fq.gz
S5-1	SRR11883573	Ca01101	Ca01101_1.clean.fq.gz, Ca01101_2.clean.fq.gz
S5-2	SRR11883572	Ca01102	Ca01102_1.clean.fq.gz, Ca01102_2.clean.fq.gz
S5-3	SRR11883571	Ca01103	Ca01103_1.clean.fq.gz, Ca01103_2.clean.fq.gz
S6-1	SRR11883567	Ca05101	Ca05101_1.clean.fq.gz, Ca05101_2.clean.fq.gz
S6-2	SRR11883566	Ca05102	Ca05102_1.clean.fq.gz, Ca05102_2.clean.fq.gz
S6-3	SRR11883564	Ca05103	Ca05103_1.clean.fq.gz, Ca05103_2.clean.fq.gz
For samples S1~S6, each sample has three biological replicates, which are recorded with different SRR numbers. Transcriptome files are fastq files for paired sequencing.
