# Supplementary material for: Transcriptome provides potential insights into how calcium affects the formation of stone cell in Pyrus
Source: BMC Genomics. 2021 Nov 17;22:831. doi: 10.1186/s12864-021-08161-5 (PMC8600858; doi:10.1186/s12864-021-08161-5)
Supplement: Supplementary file 4 — Additional file 4. Table S4 The expression matrix of transcriptome DEGs and raw data of qRT-PCR. (Table S4a) Transcriptome expression of related genes. The expression matrix of transcripts mentioned in the manuscript was provided, the unit of value is fpkm. (Table S4b) The original data of qRT-PCR. (Table S4c) Correlation between R-Seq and qRT-PCR in CMLs. The correlation of each CML DEGs were calculated with S4 ~ S6, and the values are all greater than 0.8 [file 12864_2021_8161_MOESM4_ESM.xlsx]

## Sheet: Rseq_fpkm_matrix
Table S4a Transcriptome expression of related genes
Name	GeneID	S4	S5	S6
PbCAM1	Pbr001038.1	87.5798	70.7711	117.025
PbCAM2	Pbr007330.1	195.171	140.282	224.152
PbCAM3	Pbr008324.1	36.684	17.0819	54.626
PbCAM4	Pbr008325.1	60.3869	58.4287	144.463
PbCAM5	Pbr008393.1	2.93766	2.4255	4.27156
PbCAM6	Pbr013606.1	15.1349	19.0604	8.64085
PbCAM7	Pbr020314.1	2.91217	1.45118	7.22086
PbCAM8	Pbr025602.1	78.0643	72.1952	107.901
PbCAM9	Pbr026539.1	7.20077	7.3946	10.7491
PbCAM10	Pbr034551.1	6.18652	5.35418	19.9672
PbCAM11	Pbr034553.1	0.396361	0.227417	2.29292
PbCAM12	Pbr036123.3	26.4327	29.8712	12.4605
PbCDPK1	Pbr001322.2	37.8267	24.9827	92.0902
PbCDPK2	Pbr010307.1	0.552085	1.50642	4.27964
PbCDPK3	Pbr017027.1	18.6069	17.9482	24.6606
PbCDPK4	Pbr017041.1	11.8326	11.6041	18.0241
PbCDPK5	Pbr023408.1	50.7471	57.1183	81.561
PbCDPK6	Pbr023960.1	80.6088	66.292	86.3501
PbCDPK7	Pbr027545.1	19.161	25.2723	8.13289
PbCDPK8	Pbr033628.1	2.6044	2.52669	1.04405
PbCDPK9	Pbr037537.1	60.1103	74.2402	98.4011
PbCDPK10	Pbr039714.1	52.2466	45.0995	74.2783
PbCML1	Pbr012900.1	40.1106	62.1222	122.989
PbCML2	Pbr013223.1	15.6452	15.707	25.3678
PbCML3	Pbr013669.1	98.905	92.4204	308.554
PbCML4	Pbr014699.2	5.84929	2.85488	14.488
PbCML5	Pbr018864.1	180.413	83.0467	284.565
PbCML6	Pbr019280.1	46.7897	30.1373	167.972
PbCML7	Pbr020069.1	75.188	39.1744	100.778
PbCML8	Pbr024141.1	25.4216	41.9037	105.118
PbCML9	Pbr024523.1	46.6018	84.3106	152.046
PbCML10	Pbr026737.1	0.310131	0.200253	1.1757
PbCML11	Pbr027922.1	0.767899	0.768509	3.54604
PbCML12	Pbr028492.1	67.3658	55.7752	170.772
PbCML13	Pbr030420.1	69.8133	61.8711	86.6508
PbCML14	Pbr034024.1	401.057	394.106	550.59
PbCML15	Pbr035018.1	66.3798	69.7538	162.035
PbCML16	Pbr036909.3	72.1084	62.3219	112.88
PbCML17	Pbr038247.1	1.48792	0.991221	3.07334
PbCML18	Pbr038443.1	17.8298	12.1481	37.106
PbCML19	Pbr038858.1	195.876	151.263	271.647
PbCML20	Pbr038859.1	26.4587	19.7045	36.9191
PbCML21	Pbr041319.1	7.49827	6.60773	14.4209
PbCBL	Pbr010777.1	15.6134	13.1531	18.7659
PbCIPK1	Pbr011665.1	0.404525	0.264662	1.85837
PbCIPK2	Pbr013115.1	201.812	269.09	380.858
PbCIPK3	Pbr035731.1	6.59802	5.15981	8.81837
WRKY1	Pbr000122.1	285.884	212.163	355.655
WRKY2	Pbr001238.1	13.31	10.8127	17.3186
MADS1	Pbr001328.1	0.171374	0.212926	1.3375
MYC1	Pbr001568.2	204.023	157.996	275.76
HSF1	Pbr002020.1	12.7785	11.2095	32.5899
HSF2	Pbr002038.1	104.218	83.0183	184.033
WRKY3	Pbr002230.1	21.5509	12.9555	64.5045
ATHB1	Pbr002470.1	84.0758	87.9976	40.4852
WRKY4	Pbr002914.1	1.09628	2.16217	3.98663
ERF1	Pbr003219.1	23.162	13.8521	53.4259
ERF2	Pbr004208.1	10.5695	6.00286	39.2582
ERF3	Pbr004315.1	0.284926	0.112722	1.18801
MYC2	Pbr004866.1	11.664	18.8077	6.80247
HSF3	Pbr005379.1	43.6588	84.3089	134.212
WRKY5	Pbr006380.1	5.70998	3.30529	10.7105
MADS2	Pbr007292.1	8.74818	11.0607	14.913
HSF4	Pbr007777.1	96.2903	66.4261	102.573
WRKY6	Pbr009294.1	41.0837	30.8345	63.3679
ERF4	Pbr010138.1	80.4588	52.5452	137.587
WRKY7	Pbr010799.1	15.2215	40.2263	70.2791
WRKY8	Pbr010843.1	0.29489	0.263666	1.05532
ERF5	Pbr011103.1	3.22583	1.69701	11.6782
MADS3	Pbr011423.3	11.7433	9.13699	13.9524
WRKY9	Pbr011472.1	21.7183	9.94858	46.5891
ERF6	Pbr014125.1	2.20476	2.03202	0.186513
DELLA1	Pbr014306.1	6.61801	5.02581	1.86437
WRKY10	Pbr015019.1	311.667	272.085	500.265
WRKY11	Pbr015149.1	4.28124	4.91582	14.7779
DELLA2	Pbr016671.1	6.29033	7.76177	2.05543
ERF7	Pbr016792.1	0.554426	0.0815477	3.39064
MYC3	Pbr017127.1	3.46387	4.18815	0.408196
WRKY12	Pbr018673.1	0.41954	0.837102	2.37644
DELLA8	Pbr018922.1	8.46474	5.93121	2.33883
ATHB2	Pbr019133.1	176.453	178.489	88.7414
WRKY13	Pbr020001.1	490.534	593.814	814.595
ERF8	Pbr021011.1	21.3111	8.31945	30.1647
WRKY14	Pbr022408.1	111.857	101.625	148.907
WRKY15	Pbr023119.1	21.954	23.0242	8.09749
ERF9	Pbr023899.1	327.159	118.111	500.234
ERF10	Pbr024123.1	18.0226	7.25537	30.0549
DELLA3	Pbr024234.1	4.30576	5.27897	9.45504
HSF5	Pbr025141.1	164.227	148.723	248.539
ERF11	Pbr025940.1	6.18595	2.71755	14.6713
ERF12	Pbr025942.1	31.0928	12.2348	95.0431
ERF13	Pbr025987.1	1.82012	1.10566	14.0674
ERF14	Pbr025988.1	8.76539	3.7296	14.4977
DELLA4	Pbr027347.1	112.684	119.25	176.843
MYC4	Pbr027424.1	29.4796	27.7883	43.4254
DELLA5	Pbr028236.1	1.50948	0.90502	2.33905
MYB	Pbr029876.1	8.63251	5.19467	16.6351
ERF15	Pbr030418.1	23.3923	38.8074	109.972
HSF6	Pbr030436.1	5.96227	8.91784	27.6297
ERF16	Pbr031251.1	20.1881	7.58924	44.1486
ERF17	Pbr031253.1	12.0735	3.31598	18.2664
WRKY16	Pbr031548.1	17.1322	45.918	81.1144
WRKY17	Pbr031922.1	192.518	119.392	224.313
WRKY18	Pbr032698.1	303.052	201.623	477.476
DELLA6	Pbr034525.1	0.849899	1.10289	0.296969
WRKY19	Pbr036688.1	34.5294	22.7057	99.259
HSF7	Pbr036788.1	1.25521	1.7586	0.249801
MYC5	Pbr037618.1	141.358	143.454	296.145
MYC6	Pbr037716.1	18.6803	27.6513	10.3427
WRKY20	Pbr039129.1	3.31833	3.4638	5.69801
DELLA7	Pbr040573.1	3.77038	5.44784	9.17603
ATHB3	Pbr040636.1	73.8256	44.3977	83.9916
MYC7	Pbr041632.1	18.9882	15.0128	67.4221
WRKY21	Pbr041858.1	8.34418	11.9457	24.7607
The expression matrix of transcripts mentioned in the manuscript, the unit of value is fpkm.

## Sheet: qRT-pcr
Table S4b The original data of qRT-PCR
CML5
treatment		reference	reference mean		mean		expression	mean
CK 10d	27.0815	34.8572	34.7186	-7.63711	-7.6448
CK 10d	27.0661			-7.65249		-3.12237	8.70816	8.75483
CK 10d		34.58				-3.13775	8.80149
0.1 10d	29.9978		34.5385	-4.54075	-4.51474
0.1 10d	30.0498	34.4987		-4.48874		-0.026005	1.01819	1.00016
0.1 10d		34.5784				0.026005	0.982136
0.5 10d	27.1462	35.9855	35.9796	-8.83338	-9.08058
0.5 10d	26.6518			-9.32778		-4.31863	19.9544	24.0324
0.5 10d		35.9736				-4.81304	28.1105
CML4
treatment		reference	reference mean		mean		expression
CK 10d	33.0861	36.5024	36.4755	-3.3894	-3.14301
CK 10d	33.5789			-2.89662		-0.450434	1.36645	1.16876
CK 10d		36.4485				0.0423464	0.971074
0.1 10d	33.9069		36.8659	-2.95903	-2.93897
0.1 10d	33.947	36.9531		-2.91891		-0.0200584	1.014	1.0001
0.1 10d		36.7788				0.0200584	0.986193
0.5 10d	32.5295	38.3469	38.545	-6.01548	-6.02833
0.5 10d	32.5038			-6.04118		-3.0765	8.43568	8.51149
0.5 10d		38.7431				-3.1022	8.5873
CML1
treatment		reference	reference mean		mean		expression
CK 10d	32.7507	34.8572	34.7186	-1.96785	-2.33511
CK 10d	32.0162			-2.70238		0.367263	0.775252	1.03258
CK 10d		34.58				-0.367263	1.2899
0.1 10d	30.7491		34.5385	-3.78944	-3.77406
0.1 10d	30.7799	34.4987		-3.75868		-1.45433	2.74029	2.71138
0.1 10d		34.5784				-1.42356	2.68247
0.5 10d	30.0192	35.9855	35.9796	-5.96033	-6.0889
0.5 10d	29.7621			-6.21747		-3.62521	12.3395	13.5433
0.5 10d		35.9736				-3.88235	14.747
CML2
treatment		reference	reference mean		mean		expression
CK 10d	32.899	34.8572	34.7186	-1.81963	-1.85393
CK 10d	32.8304			-1.88824		-0.93397	1.91053	1.95705
CK 10d		34.58				-1.00258	2.00358
0.1 10d	33.5887		34.5385	-0.949862	-0.885661
0.1 10d	33.7171	34.4987		-0.82146		-0.0642006	1.04551	1.00099
0.1 10d		34.5784				0.0642006	0.956475
0.5 10d	32.2344	35.9855	35.9796	-3.74512	-3.81058
0.5 10d	32.1035			-3.87604		-2.85946	7.25745	7.60213
0.5 10d		35.9736				-2.99038	7.94682
CML16
treatment		reference	reference mean		mean		expression
CK 10d	25.5529	34.8572	34.7186	-9.16571	-9.14075
CK 10d	25.6028			-9.11579		-0.699516	1.62396	1.59635
CK 10d		34.58				-0.649604	1.56874
0.1 10d	26.0918		34.5385	-8.44679	-8.46619
0.1 10d	26.053	34.4987		-8.48559		0.0194002	0.986643	1.00009
0.1 10d		34.5784				-0.0194002	1.01354
0.5 10d	24.6478	35.9855	35.9796	-11.3318	-11.3194
0.5 10d	24.6726			-11.3069		-2.8656	7.28838	7.22613
0.5 10d		35.9736				-2.84074	7.16389
CML13
treatment		reference	reference mean		mean		expression
CK 10d	25.4201	34.8572	34.7186	-9.29845	-9.22305
CK 10d	25.5709			-9.14765		-0.0754038	1.05366	1.00137
CK 10d		34.58				0.0754038	0.949076
0.1 10d	25.0791		34.5385	-9.4594	-9.49775
0.1 10d	25.0024	34.4987		-9.5361		-0.236348	1.17801	1.21017
0.1 10d		34.5784				-0.313054	1.24233
0.5 10d	24.682	35.9855	35.9796	-11.2975	-11.2839
0.5 10d	24.7092			-11.2703		-2.0745	4.21198	4.17264
0.5 10d		35.9736				-2.0473	4.1333
CML21
treatment		reference	reference mean		mean		expression
CK 10d	32.4424	34.8572	34.7186	-2.27618	-2.24855
CK 10d	32.4977			-2.22093		-0.0276278	1.01933	1.00018
CK 10d		34.58				0.0276278	0.981032
0.1 10d	32.2691		34.5385	-2.26942	-2.30501
0.1 10d	32.1979	34.4987		-2.34061		-0.0208635	1.01457	1.04023
0.1 10d		34.5784				-0.0920515	1.06588
0.5 10d	31.7149	35.9855	35.9796	-4.26465	-4.31435
0.5 10d	31.6155			-4.36404		-2.0161	4.04489	4.18912
0.5 10d		35.9736				-2.11549	4.33336
CML10
treatment		reference	reference mean		mean		expression
CK 10d	32.2045	36.5024	36.4755	-4.27097	-4.23767
CK 10d	32.2711			-4.20437		-0.0753285	1.0536	1.02983
CK 10d		36.4485				-0.00872317	1.00606
0.1 10d	32.5507		36.8659	-4.31524	-4.19564
0.1 10d	32.7899	36.9531		-4.07604		-0.1196	1.08643	1.00344
0.1 10d		36.7788				0.1196	0.920443
0.5 10d	31.317	38.3469	38.545	-7.22792	-7.18112
0.5 10d	31.4106			-7.13432		-3.03228	8.18102	7.92405
0.5 10d		38.7431				-2.93868	7.66707
CML20
treatment		reference	reference mean		mean		expression
CK 10d	29.2468	34.8572	34.7186	-5.47179	-5.48048
CK 10d	29.2294			-5.48917		0.00869166	0.993994	1.00002
CK 10d		34.58				-0.00869166	1.00604
0.1 10d	28.3888		34.5385	-6.14979	-6.11224
0.1 10d	28.4639	34.4987		-6.07469		-0.669314	1.59032	1.54998
0.1 10d		34.5784				-0.594212	1.50965
0.5 10d	27.544	35.9855	35.9796	-8.43559	-8.44533
0.5 10d	27.5245			-8.45506		-2.95511	7.75489	7.8076
0.5 10d		35.9736				-2.97459	7.86031
CML19
treatment		reference	reference mean		mean		expression
CK 10d	28.0854	34.8572	34.7186	-6.63317	-6.57551
CK 10d	28.2008			-6.51784		-1.8425	3.58631	3.44855
CK 10d		34.58				-1.72717	3.31079
0.1 10d	29.7654		34.5385	-4.77318	-4.79067
0.1 10d	29.7304	34.4987		-4.80816		0.0174898	0.98795	1.00007
0.1 10d		34.5784				-0.0174898	1.0122
0.5 10d	28.9662	35.9855	35.9796	-7.01334	-7.01342
0.5 10d	28.9661			-7.0135		-2.22267	4.66755	4.66782
0.5 10d		35.9736				-2.22283	4.66808
CML14
treatment		reference	reference mean		mean		expression
CK 10d	20.0677	33.3314	33.236	-13.1683	-13.1809
CK 10d	20.0427			-13.1934		0.0125241	0.991357	1.00004
CK 10d		33.1406				-0.0125241	1.00872
0.1 10d	20.5451		33.7758	-13.2307	-13.271
0.1 10d	20.4646	33.8167		-13.3112		-0.0498858	1.03518	1.06488
0.1 10d		33.7349				-0.13038	1.09458
0.5 10d	20.1423	35.5698	35.444	-15.3017	-15.2815
0.5 10d	20.1827			-15.2613		-2.12089	4.34962	4.28957
0.5 10d		35.3182				-2.0805	4.22953
CML3
treatment		reference	reference mean		mean		expression
CK 10D	21.9781		21.0312	0.946908	0.933008	0.946908	0.518743	0.52379
CK 10D		21.1142				0.919107	0.528836
CK 10D	21.9503	20.9482		0.919107
0.1% 10D		23.7128	23.6882		3.39135
0.1% 10D	27.24	23.6636		3.55183		3.55183	0.085269	0.0958925
0.1% 10D	26.9191			3.23086		3.23086	0.106516
0.5% 10D	30.6616	31.8453	31.9353	-1.27364	-1.23943	-1.27364	2.41771	2.36171
0.5% 10D
0.5% 10D	30.7301	32.0253		-1.20521		-1.20521	2.30571
CML12
treatment		reference	reference mean		mean		expression
CK 10d	25.6101	33.3314	33.236	-7.62591	-7.58246
CK 10d	25.697			-7.53902		-0.043447	1.03057	1.00045
CK 10d		33.1406				0.043447	0.970334
0.1 10d	25.5226		33.7758	-8.25319	-8.27085
0.1 10d	25.4873	33.8167		-8.2885		-0.670732	1.59188	1.6116
0.1 10d		33.7349				-0.706036	1.63132
0.5 10d	24.5496	35.5698	35.444	-10.8944	-10.8654
0.5 10d	24.6076			-10.8364		-3.3119	9.93075	9.73537
0.5 10d		35.3182				-3.25399	9.53998
CML11
treatment		reference	reference mean		mean		expression
CK 10d	32.239	36.5024	36.4755	-4.23651	-4.23866
CK 10d	32.2347			-4.24081		-0.923894	1.89723	1.90006
CK 10d		36.4485				-0.928191	1.90289
0.1 10d	33.5194		36.8659	-3.34652	-3.31262
0.1 10d	33.5872	36.9531		-3.27871		-0.0339057	1.02378	1.00028
0.1 10d		36.7788				0.0339057	0.976772
0.5 10d	31.0887	38.3469	38.545	-7.45624	-7.43034
0.5 10d	31.1405			-7.40443		-4.14363	17.6748	17.3631
0.5 10d		38.7431				-4.09181	17.0513
CML18
treatment		reference	reference mean		mean		expression
CK 10d	26.7924	33.3314	33.236	-6.44367	-6.48125
CK 10d	26.7172			-6.51884		0.0375868	0.974283	1.00034
CK 10d		33.1406				-0.0375868	1.0264
0.1 10d	26.4952		33.7758	-7.28056	-7.25384
0.1 10d	26.5487	33.8167		-7.22711		-0.799308	1.74027	1.70862
0.1 10d		33.7349				-0.745858	1.67697
0.5 10d	25.1985	35.5698	35.444	-10.2455	-10.2639
0.5 10d	25.1618			-10.2822		-3.76424	13.5878	13.7631
0.5 10d		35.3182				-3.80099	13.9384
CML6
treatment		reference	reference mean		mean		expression
CK 10d	27.1794	33.3314	33.236	-6.05661	-6.06869
CK 10d	27.1553			-6.08076		-0.311397	1.24091	1.25138
CK 10d		33.1406				-0.335548	1.26186
0.1 10d	28.1484		33.7758	-5.62739	-5.74522
0.1 10d	27.9127	33.8167		-5.86304		0.117824	0.921577	1.00334
0.1 10d		33.7349				-0.117824	1.0851
0.5 10d	24.7863	35.5698	35.444	-10.6578	-10.6144
0.5 10d	24.8729			-10.5711		-4.91254	30.1178	29.2401
0.5 10d		35.3182				-4.8259	28.3623
CML15
treatment		reference	reference mean		mean		expression
CK 10d	24.934	33.3314	33.236	-8.30204	-8.27988
CK 10d	24.9783			-8.25772		-0.0221589	1.01548	1.00012
CK 10d		33.1406				0.0221589	0.984758
0.1 10d	25.0282		33.7758	-8.74761	-8.71689
0.1 10d	25.0896	33.8167		-8.68618		-0.467725	1.38293	1.35411
0.1 10d		33.7349				-0.406303	1.32529
0.5 10d	23.9085	35.5698	35.444	-11.5355	-11.5711
0.5 10d	23.8373			-11.6068		-3.25559	9.5506	9.79247
0.5 10d		35.3182				-3.32687	10.0343
CAD
treatment		reference	reference mean		mean		expression
CK 10d	27.0908	33.3314	33.236	-6.14523	-6.28203
CK 10d	26.8172			-6.41883		0.136802	0.909533	1.0045
CK 10d		33.1406				-0.136802	1.09947
0.1 10d	25.9468		33.7758	-7.82895	-7.47909
0.1 10d	26.6466	33.8167		-7.12924		-1.54692	2.92193	2.36047
0.1 10d		33.7349				-0.847208	1.79902
0.5 10d	26.1298	35.5698	35.444	-9.31417	-9.27888
0.5 10d	26.2004			-9.2436		-3.03214	8.18022	7.98496
0.5 10d		35.3182				-2.96157	7.7897
REF1
treatment		reference	reference mean		mean		expression
CK 10d	25.1837	33.3314	33.236	-8.05236	-8.11139
CK 10d	25.0656			-8.17041		0.059023	0.959914	1.00084
CK 10d		33.1406				-0.059023	1.04176
0.1 10d	24.4149		33.7758	-9.36084	-9.36665
0.1 10d	24.4033	33.8167		-9.37245		-1.24945	2.37751	2.38712
0.1 10d		33.7349				-1.26107	2.39673
0.5 10d	24.6859	35.5698	35.444	-10.7582	-10.7642
0.5 10d	24.6738			-10.7702		-2.64677	6.26262	6.28879
0.5 10d		35.3182				-2.65877	6.31497
POD1
treatment		reference	reference mean		mean		expression
CK 10d	32.2316	33.3314	33.236	-1.00442	-1.0048
CK 10d	32.2309			-1.00518		-0.91995	1.89205	1.89255
CK 10d		33.1406				-0.920711	1.89305
0.1 10d	33.5981		33.7758	-0.177672	-0.0844676
0.1 10d	33.7845	33.8167		0.00873709		-0.0932047	1.06674	1.00209
0.1 10d		33.7349				0.0932047	0.937438
0.5 10d	28.6988	35.5698	35.444	-6.74524	-6.75326
0.5 10d	28.6827			-6.76129		-6.66077	101.179	101.745
0.5 10d		35.3182				-6.67682	102.311
POD2
treatment		reference	reference mean		mean		expression
CK 10d	33.8362	33.3314	33.236	0.60014	0.529966
CK 10d	33.6958			0.459792		0.0701741	0.952523	1.00118
CK 10d		33.1406				-0.0701741	1.04984
0.1 10d	33.0188		33.7758	-0.75702	-0.648372
0.1 10d	33.2361	33.8167		-0.539724		-1.28699	2.44018	2.26958
0.1 10d		33.7349				-1.06969	2.09898
0.5 10d	32.5415	35.5698	35.444	-2.90247	-2.86467
0.5 10d	32.6171			-2.82688		-3.43243	10.7961	10.5205
0.5 10d		35.3182				-3.35684	10.245
PAL-1
treatment		reference	reference mean		mean		expression
CK 10d	30.5778	35.2999	35.2784	-4.70055	-4.72808
CK 10d	30.5228			-4.75561		0.0275297	0.981099	1.00018
CK 10d		35.2568				-0.0275297	1.01927
0.1 10d	30.2269		36.8818	-6.65491	-6.80819
0.1 10d	29.9203	36.8818		-6.96147		-1.92683	3.8022	4.2523
0.1 10d		36.8818				-2.2334	4.70239
0.5 10d	30.6563	37.822	37.8909	-7.23455	-7.97034
0.5 10d	29.1847			-8.70614		-2.50647	5.68229	10.7204
0.5 10d		37.9598				-3.97806	15.7585
PAL-2
treatment		reference	reference mean		mean		expression
CK 10d	22.4677	35.2999	35.2784	-12.8107	-12.776
CK 10d	22.5371			-12.7413		-2.30623	4.94588	4.82977
CK 10d		35.2568				-2.23685	4.71367
0.1 10d	26.4288		36.8818	-10.453	-10.5045
0.1 10d	26.3258	36.8818		-10.556		0.0515013	0.964932	1.00064
0.1 10d		36.8818				-0.0515013	1.03634
0.5 10d	22.7327	37.822	37.8909	-15.1582	-15.1496
0.5 10d	22.7499			-15.141		-4.65375	25.172	25.0225
0.5 10d		37.9598				-4.63651	24.8731
HCT
treatment		reference	reference mean		mean		expression
CK 10d	27.234	35.2999	35.2784	-8.0444	-8.15253
CK 10d	27.0177			-8.26067		0.108135	0.927786	1.00281
CK 10d		35.2568				-0.108135	1.07783
0.1 10d	28.0244		36.8818	-8.85738	-8.86272
0.1 10d	28.0137	36.8818		-8.86807		-0.704844	1.62997	1.63603
0.1 10d		36.8818				-0.715533	1.64209
0.5 10d	27.9655	37.822	37.8909	-9.92537	-10.0621
0.5 10d	27.6921			-10.1988		-1.77283	3.41724	3.77377
0.5 10d		37.9598				-2.04625	4.1303
F5H-1
treatment		reference	reference mean		mean		expression
CK 10d	26.076	35.2999	35.2784	-9.20236	-9.15324
CK 10d	26.1743			-9.10412		-0.0491231	1.03464	1.00058
CK 10d		35.2568				0.0491231	0.966524
0.1 10d	26.4881		36.8818	-10.3937	-10.4417
0.1 10d	26.392	36.8818		-10.4898		-1.24044	2.36271	2.44406
0.1 10d		36.8818				-1.33652	2.52541
0.5 10d	25.8951	37.822	37.8909	-11.9958	-12.0207
0.5 10d	25.8452			-12.0456		-2.84257	7.17297	7.299
0.5 10d		37.9598				-2.8924	7.42503
F5H-2
treatment		reference	reference mean		mean		expression
CK 10d	22.6023	35.2999	35.2784	-12.6761	-12.6313
CK 10d	22.6919			-12.5865		-0.0448076	1.03155	1.00048
CK 10d		35.2568				0.0448076	0.969419
0.1 10d	23.3728		36.8818	-13.509	-13.5918
0.1 10d	23.2071	36.8818		-13.6747		-0.877698	1.83744	1.94925
0.1 10d		36.8818				-1.04338	2.06105
0.5 10d	22.2658	37.822	37.8909	-15.6251	-15.6953
0.5 10d	22.1255			-15.7654		-2.99382	7.9658	8.37266
0.5 10d		37.9598				-3.13414	8.77952
COMT-1
treatment		reference	reference mean		mean		expression
CK 10d	30.4586	35.2999	35.2784	-4.81973	-4.73531
CK 10d	30.6275			-4.6509		-0.0844139	1.06026	1.00171
CK 10d		35.2568				0.0844139	0.943168
0.1 10d	30.1155		36.8818	-6.76626	-6.72914
0.1 10d	30.1897	36.8818		-6.69203		-2.03095	4.08674	3.98425
0.1 10d		36.8818				-1.95671	3.88177
0.5 10d	29.2268	37.822	37.8909	-8.66406	-8.86506
0.5 10d	28.8248			-9.06606		-3.92875	15.229	17.6758
0.5 10d		37.9598				-4.33075	20.1226
COMT-2
treatment		reference	reference mean		mean		expression
CK 10d	26.7788	35.2999	35.2784	-8.49961	-8.54482
CK 10d	26.6883			-8.59003		0.0452112	0.969148	1.00049
CK 10d		35.2568				-0.0452112	1.03183
0.1 10d	26.9683		36.8818	-9.91345	-9.99572
0.1 10d	26.8038	36.8818		-10.078		-1.36863	2.58226	2.73824
0.1 10d		36.8818				-1.53318	2.89423
0.5 10d	26.0904	37.822	37.8909	-11.8005	-11.831
0.5 10d	26.0293			-11.8615		-3.25565	9.55096	9.7575
0.5 10d		37.9598				-3.31673	9.96405
CCOAOMT
treatment		reference	reference mean		mean		expression
CK 10d	27.4983	35.2999	35.2784	-7.78012	-7.81761
CK 10d	27.4233			-7.8551		-0.226391	1.1699	1.20111
CK 10d		35.2568				-0.301367	1.23231
0.1 10d	29.4732		36.8818	-7.40853	-7.55373
0.1 10d	29.1828	36.8818		-7.69894		0.145205	0.904251	1.00507
0.1 10d		36.8818				-0.145205	1.10589
0.5 10d	27.5957	37.822	37.8909	-10.2952	-10.2806
0.5 10d	27.6249			-10.266		-2.74143	6.68732	6.62037
0.5 10d		37.9598				-2.71225	6.55342
C4H
treatment		reference	reference mean		mean		expression
CK 10d	22.8676	35.2999	35.2784	-12.4108	-12.4112
CK 10d	22.8667			-12.4117		-0.22122	1.16572	1.16608
CK 10d		35.2568				-0.222122	1.16645
0.1 10d	24.7476		36.8818	-12.1342	-12.1896
0.1 10d	24.6368	36.8818		-12.245		0.0554019	0.962326	1.00074
0.1 10d		36.8818				-0.0554019	1.03915
0.5 10d	23.5186	37.822	37.8909	-14.3723	-14.3585
0.5 10d	23.5461			-14.3448		-2.18277	4.54024	4.49728
0.5 10d		37.9598				-2.1552	4.45431
C3H-1
treatment		reference	reference mean		mean		expression
CK 10d	27.0951	36.5024	36.4755	-9.38039	-9.35836
CK 10d	27.1391			-9.33633		-2.46136	5.50737	5.42454
CK 10d		36.4485				-2.4173	5.34172
0.1 10d	29.9217		36.8659	-6.94426	-6.91903
0.1 10d	29.9721	36.9531		-6.8938		-0.0252293	1.01764	1.00015
0.1 10d		36.7788				0.0252293	0.982664
0.5 10d	29.4885	38.3469	38.545	-9.05642	-9.15799
0.5 10d	29.2854			-9.25955		-2.1374	4.39967	4.73226
0.5 10d		38.7431				-2.34052	5.06485
C3H-2
treatment		reference	reference mean		mean		expression
CK 10d	34.4237	36.5024	36.4755	-2.05178	-2.14143
CK 10d	34.2444			-2.23107		-0.0668231	1.04741	1.11671
CK 10d		36.4485				-0.246114	1.18601
0.1 10d	34.9048		36.8659	-1.96116	-1.98496
0.1 10d	34.8572	36.9531		-2.00876		0.0237968	0.983641	1.00014
0.1 10d		36.7788				-0.0237968	1.01663
0.5 10d	33.7533	38.3469	38.545	-4.79164	-4.75578
0.5 10d	33.825			-4.71993		-2.80668	6.99672	6.82708
0.5 10d		38.7431				-2.73497	6.65744

## Sheet: Correl
Table S4c Correlation between R-Seq and qRT-PCR in CMLs
Gene	Simple	qRT-PCR	R-Seq	Correl
CML5	S4	8.75483	180.413	0.986096
	S5	1.00016	83.0467
	S6	24.0324	284.565
CML4	S4	1.16876	5.84929	0.973482
	S5	1.0001	2.85488
	S6	8.51149	14.488
CML1	S4	1.03258	40.1106	0.990857
	S5	2.71138	62.1222
	S6	13.5433	122.989
CML2	S4	1.95705	15.6452	0.990226
	S5	1.00099	15.707
	S6	7.60213	25.3678
CML16	S4	1.59635	72.1084	0.995336
	S5	1.00009	62.3219
	S6	7.22613	112.88
CML13	S4	1.00137	69.8133	0.929357
	S5	1.21017	61.8711
	S6	4.17264	86.6508
CML21	S4	1.00018	7.49827	0.993368
	S5	1.04023	6.60773
	S6	4.18912	14.4209
CML10	S4	1.02983	0.310131	0.995034
	S5	1.00344	0.200253
	S6	7.92405	1.1757
CML20	S4	1.00002	26.4587	0.890337
	S5	1.54998	19.7045
	S6	7.8076	36.9191
CML19	S4	3.44855	195.876	0.942932
	S5	1.00007	151.263
	S6	4.66782	271.647
CML14	S4	1.00004	401.057	0.998401
	S5	1.06488	394.106
	S6	4.28957	550.59
CML3	S4	0.52379	98.905	0.988424
	S5	0.0958925	92.4204
	S6	2.36171	308.554
CML12	S4	1.00045	67.3658	0.988109
	S5	1.6116	55.7752
	S6	9.73537	170.772
CML11	S4	1.90006	0.767899	0.998794
	S5	1.00028	0.768509
	S6	17.3631	3.54604
CML18	S4	1.00034	17.8298	0.964222
	S5	1.70862	12.1481
	S6	13.7631	37.106
CML6	S4	1.25138	46.7897	0.994674
	S5	1.00334	30.1373
	S6	29.2401	167.972
CML15	S4	1.00012	66.3798	0.99999
	S5	1.35411	69.7538
	S6	9.79247	162.035
The correlation of each CML DEGs were calculated with S4~S6, and the values are all greater than 0.8.
