# Supplementary material for: Transcriptome provides potential insights into how calcium affects the formation of stone cell in Pyrus
Source: BMC Genomics. 2021 Nov 17;22:831. doi: 10.1186/s12864-021-08161-5 (PMC8600858; doi:10.1186/s12864-021-08161-5)
Supplement: Supplementary file 5 — Additional file 5. Table S5 The fpkm matrix of transcriptome DEGs [file 12864_2021_8161_MOESM5_ESM.xlsx]

## Sheet: ca_fpkm
Table S5 The fpkm matrix of transcriptome.
geneID	S1	S4	S2	S5	S3	S6
Novel00001	0.101838	0.179633	0.106026	0.162176	0.170568	0.0481987
Novel00002	1.3347	2.56043	1.936	1.85236	2.25358	1.47174
Novel00004	1.41325	1.48158	1.32164	1.90579	1.20306	0.907468
Novel00005	0.577383	0.196467	0.40834	0.75215	2.06111	0.342636
Novel00008	7.87413	8.41576	8.08498	7.32546	11.867	7.79911
Novel00009	0.681743	0.43329	0.567886	1.09913	1.07227	1.03044
Novel00010	3.61083	2.79595	3.13836	3.15621	4.63822	2.74865
Novel00011	1.93629	2.67195	2.07292	2.29891	1.67894	1.49936
Novel00012	0.582021	0.36491	0.406022	0.392522	0.287316	0.236634
Novel00013	2.37308	3.1768	2.12249	3.11933	3.47092	2.96019
Novel00014	3.21001	2.30038	2.80179	4.46618	4.88827	2.15742
Novel00016	1.02645	1.13021	1.42437	1.50743	0.74369	1.02463
Novel00017	0.0287868	0.275563	0.167296	0.461449	0.334919	0.45824
Novel00020	2.18731	2.41093	2.3897	2.1058	2.02494	1.52318
Novel00021	11.7268	12.5217	14.3918	11.8482	12.2311	11.0095
Novel00023	0.843632	0.766452	1.01091	0.627242	0.679052	1.53266
Novel00024	0.16255	0.0230171	0.217991	0.0671448	0.233174	0.215542
Novel00025	3.4385	3.13738	3.52926	2.57237	3.56683	4.29886
Novel00026	0.604865	0.221968	1.28013	1.19828	1.69616	0.848706
Novel00027	51.5827	56.2808	51.0158	76.6192	123.207	92.3502
Novel00028	0.354573	0.175401	0.404852	0.440562	0.836025	0.520245
Novel00029	12.7157	8.96433	12.907	9.96347	8.81704	11.7085
Novel00030	1.12856	0.592488	1.04156	0.279204	0.219402	1.05915
Novel00031	264.319	205.103	220.001	233.488	317.463	202.143
Novel00032	0.747006	1.10345	0.733405	1.54387	0.733359	0.369191
Novel00033	1.30937	0.538741	1.63702	1.5883	1.84046	1.4472
Novel00035	5.70532	3.50817	4.17881	3.18805	5.1802	4.1077
Novel00036	1.42699	2.26886	0.883732	1.4366	0.828164	1.16164
Novel00038	19.0559	17.1491	19.7221	18.6286	16.4953	16.4439
Novel00039	1.3211	1.38154	2.3127	1.57447	2.28552	1.28154
Novel00042	119.278	114.708	112.315	82.9399	64.5907	121.55
Novel00043	0.226937	0.0897515	0.314941	0.484295	0.394594	0.130196
Novel00044	0.286642	0.612044	0.611817	0.604551	0.787192	0.295301
Novel00045	41.9297	44.2445	43.5085	50.8604	81.2562	68.1348
Novel00046	0.544633	0.675514	0.965735	0.928977	1.73797	0.629078
Novel00047	232.336	168.774	204.607	177.235	256.296	129.724
Novel00052	1.22627	1.11169	1.80586	1.73985	2.16879	0.916445
Novel00053	0.568608	0.502327	0.494978	0.72073	0.814046	0.34523
Novel00055	22.217	18.6669	22.6849	16.1413	36.7551	42.9621
Novel00056	0.562401	0.416798	0.518842	0.574108	0.251298	0.237384
Novel00057	12.2356	13.3905	13.6316	15.2744	27.7142	18.1463
Novel00058	128.507	128.44	120.954	166.645	169.522	129.38
Novel00059	3.0543	3.31165	3.07391	2.44149	1.02453	4.77217
Novel00060	2.4374	2.29819	3.00116	2.96995	4.62487	3.57527
Novel00061	1.57238	1.66369	1.61386	2.21793	3.13411	1.60082
Novel00062	0.10691	0.148577	0.0390276	0.116625	0.115971	0
Novel00063	4.75238	5.67306	4.53099	8.39122	7.34926	8.37537
Novel00064	1.46956	2.82461	1.68405	1.91157	0.780775	1.72888
Novel00065	1.17443	2.08768	1.10229	2.42039	5.48376	3.77042
Novel00067	6.51824	6.79644	6.97003	9.16217	11.7578	5.69664
Novel00068	1.32164	1.70976	1.55606	1.93139	1.07597	0.686192
Novel00069	0.417918	0.808751	0.543984	0.459168	0.757087	0.173334
Novel00070	0.521207	0.621728	0.705479	0.952803	0.514623	0.460836
Novel00071	25.6519	38.0661	30.5384	30.7042	30.9874	32.0904
Novel00073	4.55413	2.72552	2.9931	3.27604	4.92293	1.36715
Novel00074	0.999552	0.81882	1.21551	1.46797	2.22757	1.0936
Novel00075	12.0666	8.75849	11.3734	8.36307	11.4383	13.4189
Novel00076	2.93098	4.60846	3.40551	4.43713	2.76929	2.06589
Novel00077	0.570983	0.444448	0.764041	0.707526	0.455392	0.488955
Novel00079	29.508	35.1643	31.1667	34.1902	47.0494	29.411
Novel00080	0.366724	0.171131	0.366313	0.827727	0.533838	0.253105
Novel00082	0.383719	0.443358	0.399809	0.535363	0.517236	0.360368
Novel00085	0.62545	0.510995	0.585966	0.493196	0.356482	0.600869
Novel00086	0.644109	0.927568	1.10171	1.60837	1.66391	0.667873
Novel00088	0.906169	2.04413	0.756505	1.34447	1.49045	1.05743
Novel00089	0.335304	0.394295	0.915169	0.830549	0.835334	0.929852
Novel00092	5.7092	4.22316	8.31114	5.91749	12.099	6.09984
Novel00095	3.24462	2.87581	3.40025	2.47854	4.59455	2.23987
Novel00096	3.82841	3.89621	4.43001	4.32304	5.19303	3.15259
Novel00099	4.54743	6.50102	5.71122	6.94972	9.84843	6.55134
Novel00102	0.664291	0.58002	1.37406	2.53143	4.46314	0.670139
Novel00103	0.151748	0.853321	0.872957	0.734936	0.612978	1.36989
Novel00107	134.056	140	115.963	103.747	119.141	103.47
Novel00110	3.00593	2.43253	3.25645	2.63854	3.3853	1.94471
Novel00112	0.406454	0.355448	0.133953	0.138819	0.239951	0.0765956
Novel00113	1.50132	0.560038	1.17067	1.14047	0.97015	0.456597
Novel00115	2.51505	2.53609	3.10044	3.67095	4.81581	2.73389
Novel00116	2.59226	2.48505	2.23754	2.45863	3.36231	1.34151
Novel00117	1.97524	2.33321	1.8707	2.65171	2.24387	1.85173
Novel00118	5.46325	5.01947	6.14267	6.62832	6.72287	3.61491
Novel00119	36.5292	35.6431	32.3718	31.8732	23.5255	76.262
Novel00120	6.20789	7.98792	6.76566	5.27096	5.37468	9.0615
Novel00122	0.311711	0.437777	0.560249	0.529495	0.62594	0.215069
Novel00124	2.80324	3.45189	2.91357	3.24096	3.6146	3.51994
Novel00125	2.93288	3.41466	3.55878	3.82255	5.25426	3.8998
Novel00127	1.15521	1.57478	1.57043	2.13171	2.33021	1.21383
Novel00130	10.8473	10.446	10.9157	9.48029	12.0779	10.1432
Novel00131	3.90859	2.89314	3.80735	6.29557	4.59095	3.90764
Novel00133	1.70276	3.48664	1.50967	4.89004	2.84036	2.32507
Novel00135	34.2497	31.2689	31.4178	33.6195	45.3177	23.7188
Novel00136	0.448757	0.563599	1.09606	1.15072	1.21742	0.289206
Novel00137	0.650353	1.34653	1.09333	0.475819	0.0899881	1.00448
Novel00139	0.402396	0.581451	0.355905	0.593059	0.284252	0.155191
Novel00140	0.432876	1.14729	0.490996	1.33523	1.07019	0.575701
Novel00142	40.6834	67.1122	45.0364	47.9979	52.763	53.9626
Novel00143	1.0292	1.03163	1.31797	1.51816	1.13607	0.898411
Novel00144	1.30052	1.57019	1.75185	1.28456	0.836315	2.31447
Novel00146	1.17701	0.869358	1.21562	1.27523	2.24071	1.02569
Novel00149	2.20783	1.89718	1.77104	1.62318	0.811012	2.09468
Novel00150	5692.45	5326.43	5388.81	8898.97	4680.43	4281.79
Novel00151	0.826958	0.900094	0.912675	0.447473	2.01708	1.12717
Novel00152	0.43377	0.555429	0.507979	1.49427	2.40488	0.72609
Novel00153	3.43663	1.98306	4.28916	7.23937	10.7054	3.19512
Novel00155	4.02632	2.92232	6.88658	11.8237	28.4093	5.29569
Novel00157	21.4623	11.9696	23.089	41.6907	56.9814	15.0123
Novel00158	1.12782	0.760751	1.57393	1.47845	3.50664	2.24309
Novel00159	0.239246	0.181183	0.28681	0.304284	0.692967	0.11538
Novel00161	8.75671	9.00943	8.48562	9.29421	7.08557	7.9898
Novel00164	0.301274	0.504412	0.448461	0.403958	0.375972	0.216496
Novel00165	2.62507	3.86287	2.78288	5.62793	7.17983	3.87419
Novel00166	0.853886	1.01117	1.29223	0.782799	0.618707	0.982231
Novel00170	1.67072	1.24378	1.90023	1.54862	2.53454	1.07851
Novel00171	0.315669	0.475622	0.661451	0.335617	0.257266	0.342091
Novel00172	0.730982	0.671363	0.840667	0.788254	0.752117	0.68669
Novel00174	5.58297	5.82498	5.29275	4.97617	4.45057	5.06949
Novel00176	5.49909	4.30627	6.30599	5.02764	2.96109	4.18925
Novel00177	0.344845	0.129343	0.590921	0.0497154	0.190397	0.669667
Novel00178	5.93954	5.37552	5.67006	7.15684	5.25457	3.57563
Novel00181	0.671124	0.711118	1.07172	0.663704	0.518848	0.819333
Novel00183	0.306439	0.380179	0.172248	0.241353	0.0717776	0.516406
Novel00184	10.8849	13.2908	11.6426	10.8687	14.5869	11.8416
Novel00185	9.08945	12.0377	8.52623	9.86803	12.2127	9.87289
Novel00187	1.99249	1.45916	2.59476	1.96696	1.8849	1.5351
Novel00189	20.5764	29.8404	17.7837	32.6575	35.8921	28.6124
Novel00190	0.31243	0.29242	0.250085	0.373367	0.429463	0.26864
Novel00192	0.52219	0.652796	1.21892	0.369405	0.669033	1.2391
Novel00194	0.445653	0.436131	0.328653	1.15329	1.43492	0.571003
Novel00197	1.16201	1.15813	0.746366	1.88184	2.35186	0.548808
Novel00199	3.06204	2.91918	2.61422	3.23127	7.71368	5.37377
Novel00201	8.74442	3.51001	8.37396	5.86022	6.7276	5.57475
Novel00202	7.75118	9.65085	8.55909	8.32177	5.01589	6.31532
Novel00203	0.261612	0.339025	0.242173	0.245252	0.345559	0.12743
Novel00204	1.86126	2.2146	1.92102	2.92051	2.02367	0.888415
Novel00207	1.25166	1.68487	1.60871	2.52273	2.06097	0.74739
Novel00209	0.636867	0.873641	0.806131	1.43011	0.514038	0.174381
Novel00210	0.451572	1.0862	0.965475	1.22348	1.3734	0.616203
Novel00211	2.79189	2.29028	1.50319	2.52231	1.53618	1.84199
Novel00212	46.4616	22.1356	48.9868	38.3754	44.6803	63.1505
Novel00213	0.189448	0.326436	0.336971	0.381925	0.522435	0.244985
Novel00214	37.3154	31.9309	30.9446	30.4327	52.9122	28.4481
Novel00216	55.8537	90.0802	45.2055	149.764	53.3948	33.3337
Novel00218	12.0897	12.8157	13.6123	11.022	12.6369	15.9603
Novel00219	0.616891	0.244	0.523936	0.363013	0.301034	1.04389
Novel00220	0.537726	0.76072	0.347649	0.67677	0.489659	0.358076
Novel00221	25.8007	31.828	25.0747	48.7472	33.6393	24.6704
Novel00222	0.179043	0.0224583	0.160923	0.115547	0.443855	0.173469
Novel00223	6.6363	10.1028	6.85581	9.80963	10.8226	5.99688
Novel00224	8.67352	9.42348	8.01792	9.37527	13.5251	7.61191
Novel00225	0.513749	0.175765	0.3693	0.33757	0.145833	0.140382
Novel00226	0.726918	0.425431	1.01074	0.310507	0.337775	0.863265
Novel00230	2.95453	2.89907	3.01552	2.70958	2.7551	2.24837
Novel00233	5.64929	7.23839	5.67229	9.10608	9.86401	4.21997
Novel00234	3.1105	2.73043	4.02605	6.39421	13.9244	9.30773
Novel00235	5.16329	6.20001	5.9273	5.66693	4.73756	5.25584
Novel00237	0.770142	0.859835	0.696144	1.32333	2.28939	0.605496
Novel00238	0.763051	0.942412	0.577587	1.06746	1.93278	1.25585
Novel00241	18.269	31.9903	17.3243	42.0643	35.5893	23.5385
Novel00242	0.306947	0.505261	0.295709	0.394155	0.203814	0.143666
Novel00243	0.685673	0.538597	1.11892	0.84671	0.64311	0.819572
Novel00244	1.48412	2.99626	1.28906	1.20837	1.40296	2.23515
Novel00245	7.71078	7.99163	7.23711	8.96977	5.77088	3.92098
Novel00251	3.22096	3.97289	4.23776	6.40552	7.38667	3.8879
Novel00252	0	0.0702234	0.172836	0.211211	0.108241	0
Novel00253	0.133202	0.0135771	0.0937245	0.149086	0.682008	0.338106
Novel00255	0.992352	0.729141	0.756464	1.05395	1.22469	0.668637
Novel00256	1.253	0.752021	1.13548	0.849951	0.489383	1.80034
Novel00257	0.489724	0.555072	0.502735	0.209156	0.190842	1.40343
Novel00260	5.18345	6.26741	6.17255	5.46316	2.31937	3.6326
Novel00262	13.9184	19.4253	19.4638	15.7407	16.1623	15.089
Novel00263	0.624672	1.08052	0.835013	0.989938	0.728273	0.257743
Novel00264	3.20618	3.92686	3.13644	4.19689	6.99148	2.89884
Novel00265	0.0907683	0.189566	0.288374	0.204119	0.262019	0.0475305
Novel00268	0.158498	0.0964278	0.155542	0.0893797	0.127528	0.197604
Novel00269	0.132308	0.162692	0.298573	0.0442284	0.134918	0.42215
Novel00270	4.04567	4.42531	3.93424	4.33887	4.09129	4.01273
Novel00271	1.44861	2.39092	1.54507	2.24346	2.45643	1.52004
Novel00272	25.9429	24.7793	26.599	22.8612	31.17	26.8684
Novel00273	1.81941	1.29417	1.57285	2.0069	1.39915	1.26192
Novel00275	0.560045	0.642276	0.598231	0.660468	0.250325	0.419459
Novel00279	15.3709	16.4691	17.2513	15.8813	18.4032	12.4351
Novel00280	1.75671	3.12206	2.90063	2.50724	2.25971	2.16967
Novel00282	0.718333	0.780821	0.655662	0.797584	2.34766	0.749238
Novel00283	0.787099	0.349257	0.908258	0.934562	0.85442	0.247369
Novel00284	30.2062	47.4052	25.8188	39.6089	14.0737	37.7322
Novel00286	0.09598	0.0793647	0.32453	0.157798	0.0847521	0.192367
Novel00287	2.02535	2.40774	2.59728	0.904004	1.06536	3.37887
Novel00288	2.83874	2.60403	2.34926	1.66079	0.964738	2.82237
Novel00289	2.41128	3.36818	3.95033	4.14389	4.23469	3.5741
Novel00292	0.0818793	0.101338	0.214924	0.109641	0.54368	0.1724
Novel00296	0.622584	0.887015	1.34709	0.925954	0.809437	0.492061
Novel00297	0.485588	0.478659	0.748064	0.372858	0.155114	0.552923
Novel00298	15.3292	14.5035	16.2899	18.731	21.522	20.5697
Novel00299	0.507077	0.571094	0.197159	0.465407	0.14461	0.196434
Novel00300	2.0117	2.51351	2.06274	1.94225	1.75522	1.3676
Novel00302	20.767	21.0307	16.71	15.0047	30.4076	24.1837
Novel00303	8.94992	10.021	10.6026	10.9348	9.61517	9.85893
Novel00307	0.447381	0.153006	0.266574	0.601468	1.03085	0.756495
Novel00308	8.87419	9.09075	7.64893	11.5047	13.0707	7.15243
Novel00313	0.577182	0.294947	0.374184	0.519485	1.06773	0.922308
Novel00314	1.35513	0.845031	1.45545	0.987885	1.89683	3.74279
Novel00316	1.13953	1.97169	1.35443	1.45343	0.977977	0.589595
Novel00319	0.208082	0.162493	0.124853	0.246384	0.179354	0.127805
Novel00321	0.967751	1.01256	1.09977	1.26091	1.57401	1.17211
Novel00323	2.2642	1.77637	2.1641	2.20385	1.48693	1.8928
Novel00324	4.37911	3.19597	5.57	4.10677	4.69148	4.89531
Novel00326	0.695945	0.571693	0.840285	0.917123	0.62195	0.464404
Novel00329	0.450332	0.504041	0.385203	0.773087	1.11696	0.407342
Novel00330	72.8216	47.6469	82.6215	86.786	120.058	69.4336
Novel00336	4.87014	4.35372	6.00993	4.11635	6.70532	3.98325
Novel00337	8.95394	8.54867	8.01706	10.3193	13.0067	7.94766
Novel00339	4.0586	4.20979	4.12009	3.14332	2.86053	3.42099
Novel00341	1.29247	0.922981	1.48926	1.12563	1.415	1.28117
Novel00342	80.6075	73.5613	99.0056	46.4312	30.5285	85.8087
Novel00343	2.78278	4.98808	4.90174	3.18249	2.91039	4.96313
Novel00346	1.81359	2.39666	1.99323	2.32348	2.08566	1.42375
Novel00348	0.37909	0.560509	0.157405	0.406621	0.440876	0.160853
Novel00349	0.283025	0.302965	0.44978	0.156141	0.129706	0.636037
Novel00351	0.147931	0.309328	0.234531	0.176779	0.257574	0.156776
Novel00352	0.478564	0.358283	0.375094	0.110147	0.288608	1.15747
Novel00353	135.3	49.7801	108.151	30.2769	25.1211	363.727
Novel00357	30.6281	21.2439	32.131	26.3542	24.3954	26.1315
Novel00358	0.809491	0.870209	1.00607	0.832855	0.887633	0.695882
Novel00359	38.3611	38.3418	37.0779	51.7473	61.2931	51.9876
Novel00361	1.54437	1.78983	1.47979	2.55163	2.00826	0.920456
Novel00364	0.759187	1.15437	1.44352	1.01169	1.08849	0.99413
Novel00365	1.13173	1.13875	1.96463	2.29522	2.47409	0.604109
Novel00369	0.0449909	0.026213	0.150817	0.0382912	0.0291772	0.034572
Novel00370	0.244159	0.0708969	0.370539	0.148341	0.128027	0.297619
Novel00371	1.40343	2.10723	1.58113	1.44137	4.92084	2.70171
Novel00375	1.89189	1.9049	1.4425	1.30987	1.91903	1.79915
Novel00376	5.0271	3.56874	5.14881	4.90576	4.96737	4.33349
Novel00378	1.64046	1.6501	1.28495	2.16786	2.66822	1.86386
Novel00379	1.44673	1.67548	2.14885	0.788826	1.60664	1.62483
Novel00380	4.87184	4.97838	5.30364	6.22706	5.10988	4.11011
Novel00381	0.943161	1.57429	1.0268	1.85391	0.727452	0.622374
Novel00382	5.02002	5.0689	5.89896	6.95073	21.5256	14.5525
Novel00384	3.57416	4.06461	3.42582	4.07238	6.06488	3.92383
Novel00385	0.385094	0.312403	0.260876	0.325418	0.313478	0.104409
Novel00386	76.6783	50.0994	90.4093	93.6614	109.931	78.8157
Novel00387	6.26153	3.9605	5.42302	3.75494	2.47375	4.5579
Novel00389	1.53209	0.965717	0.970669	4.33498	4.29636	0.779166
Novel00390	0.538764	0.364773	0.366693	0.524096	0.795248	0.3068
Novel00392	0.0495137	0.0529137	0.0939071	0.191196	0.0835408	0.0985473
Novel00395	0.3643	0.174443	0.358878	1.45078	1.01601	3.29207
Novel00396	0.500138	0.215263	0.517966	0.395641	1.42654	0.172164
Novel00397	3.16447	1.88324	3.04418	1.9265	1.49042	7.8679
Novel00399	15.3246	12.7729	14.7126	14.5709	15.6253	8.80292
Novel00400	2.12986	2.24058	2.53417	1.91721	1.85935	2.11124
Novel00402	0.51639	0.799145	0.590819	0.860431	1.28493	0.419
Novel00403	15.1971	15.7433	16.4287	12.5382	9.76097	16.8839
Novel00404	3.03101	2.65645	3.56862	3.49199	4.26233	2.61301
Novel00405	2.01457	1.37113	2.42298	2.06375	0.77021	2.13792
Novel00409	1.12424	1.37754	1.0481	1.18799	1.05452	0.945034
Novel00411	2.01955	2.42718	1.73122	2.04517	2.47645	0.875003
Novel00412	1.65395	2.20372	2.27783	1.22057	1.75767	0.838187
Novel00413	0.705447	0.418495	0.834139	0.819192	0.788179	1.0688
Novel00414	2.91153	1.44863	2.09497	1.08057	1.49026	8.22964
Novel00415	0.506872	0.999043	0.210466	0.341907	0.477222	0.543789
Novel00416	12.6658	8.19509	12.0422	7.1792	8.86885	32.3752
Novel00417	4.87546	1.4469	3.13336	3.39244	3.374	2.14093
Novel00418	0.40134	0.6039	0.28436	0.58377	0.923865	0.229034
Novel00423	0.957854	1.02453	1.37482	1.75649	1.16078	1.32029
Novel00425	0.476405	0.107365	0.329027	0.305408	0.455314	0.550172
Novel00426	1.48713	1.61671	1.49905	2.05082	1.46859	1.44583
Novel00427	8.27298	6.98642	9.58664	8.62752	12.1504	6.5456
Novel00428	2.4701	3.34328	1.45799	2.32045	0.657196	2.76859
Novel00429	0.0911491	0.156686	0.277416	0.352292	0.823518	0.30579
Novel00430	8.42317	5.74508	6.87093	5.15967	3.33254	7.25904
Novel00431	6.84974	5.54121	6.56407	7.29384	7.33607	5.04917
Novel00433	0.516683	0.315856	1.05879	0.353632	0.377505	0.295932
Novel00434	1.29388	2.57265	1.42663	2.19516	1.72559	0.740281
Novel00435	2.33074	1.27958	2.00153	1.61915	1.98601	3.13893
Novel00436	129.765	115.271	116.243	77.1927	158.072	243.84
Novel00437	22.4418	15.2228	23.9855	19.0482	17.8356	20.438
Novel00438	0.809124	1.19036	0.857881	1.27492	0.860623	0.248859
Novel00439	2.94704	1.5915	2.27663	4.60332	3.42721	3.67409
Novel00440	0.12084	0.245783	0.176492	0.389975	0.268427	0.116161
Novel00442	5.64469	5.55328	6.72099	5.6452	4.78892	5.68815
Novel00444	0.123394	0.298899	0.373727	0.407479	0.474282	0.164403
Novel00445	0.466894	0.40803	0.625769	0.829126	0.705536	0.556715
Novel00446	1.65677	2.08685	1.86504	2.16903	4.77731	1.40944
Novel00447	0.223506	0.185727	0.141949	0.245398	0.479041	0.192897
Novel00448	0.0287007	0.124329	0.0546441	0.25925	0.144048	0.0248722
Novel00449	0.579509	0.384244	0.822989	0.415766	0.383921	0.322193
Novel00450	8.43369	11.3739	8.65077	9.9886	11.3984	8.36907
Novel00451	27.0829	48.4559	23.5563	28.1786	13.7656	29.9437
Novel00452	0.574271	1.50691	0.434764	0.666609	0.213518	0.364016
Novel00453	3.34267	2.41669	1.8413	2.24078	3.25423	1.14587
Novel00455	2.40782	3.00119	2.53126	2.93715	5.05643	2.33544
Novel00459	3.68057	3.04566	4.4942	4.28169	3.73632	2.34241
Novel00460	0.507881	0.648884	0.447786	0.455996	0.719932	0.313364
Novel00461	1.10915	1.08766	1.05177	0.65107	0.494531	0.527238
Novel00462	63.1588	184.527	46.0309	181.102	95.5237	148.634
Novel00464	13.4918	15.2718	13.0646	15.581	15.5668	10.0572
Novel00465	0.726469	0.726306	1.07195	0.401973	0.402968	1.02037
Novel00466	14.3349	8.30459	11.3232	5.13619	5.09285	19.5879
Novel00467	0.35078	0.12786	0.425993	0.138045	0.58345	1.24253
Novel00470	1.45319	2.05152	1.98312	1.08597	1.3453	0.860085
Novel00471	1.56021	1.87238	1.25387	0.841812	2.45032	2.7555
Novel00473	0.0965761	0.0722719	0.160814	0.175009	0.846917	0.244227
Novel00475	2.53264	9.8193	4.41073	5.07911	8.06919	8.24406
Novel00476	2.22419	2.36485	2.75866	3.06594	3.37478	1.78709
Novel00477	0.586228	0.488698	0.30636	0.406435	0.279924	0.105361
Novel00479	2.02793	4.15909	2.35066	4.75341	3.48164	2.19292
Novel00482	1.05771	1.23788	1.26649	1.98466	1.23495	0.896824
Novel00484	0.23816	0.231015	0.305746	0.768189	0.999583	1.20083
Novel00485	0.51514	0.290055	1.0289	0.371947	1.0379	1.3119
Novel00487	0.547705	0.475337	0.478385	0.82065	1.46656	0.308895
Novel00490	0.740855	0.378868	0.768222	1.03722	0.932924	0.618898
Novel00493	0.385047	0.406026	0.378693	1.09457	1.41458	0.523945
Novel00494	0.584596	0.300007	0.752844	0.352239	0.566766	0.561426
Novel00496	26.8518	23.9513	22.9584	20.1522	28.3367	21.2407
Novel00498	0.664335	0.377568	1.07849	0.424775	0.48315	2.42817
Novel00499	66.4499	58.0882	57.2624	60.0608	95.8516	62.4656
Novel00502	0.473096	1.10276	0.48058	1.23147	0.77287	1.37101
Novel00504	13.1488	15.4013	11.5335	26.4538	18.0779	7.06917
Novel00505	0.0939829	0.206975	0.020236	0.174665	0.137072	0.200814
Novel00506	0.0917112	0.0447529	0	0.0821395	0.181573	0.0458298
Novel00508	0.287666	0.383648	0.41919	0.132886	0.317116	0.462987
Novel00509	0.891603	1.13758	1.31118	1.03646	0.93389	1.08094
Novel00510	0.534098	0.665293	0.376966	0.463035	0.186294	0.204085
Novel00511	2.54455	2.3993	2.90211	2.35184	2.39605	2.60298
Novel00512	4.57847	6.58878	5.4407	8.97306	13.7031	4.32166
Novel00513	0.240196	0.270937	0.260341	0.4229	0.200264	0.197023
Novel00514	0	0.189249	0.204499	0.186338	0.1507	0.12991
Novel00516	0.551458	0.953621	0.290465	1.08921	0.894426	0.413192
Novel00517	0.740898	0.951851	1.08997	0.561951	0.746977	0.565203
Novel00518	2.29365	2.03303	2.70843	1.94433	2.66969	3.85149
Novel00520	3.60353	4.96806	4.2311	6.44055	6.78647	4.47588
Novel00521	1.55246	0.484998	1.04672	1.06557	0.254368	1.367
Novel00522	4.1373	4.81157	4.5117	5.69917	5.98881	3.30385
Novel00523	5.81878	4.23565	5.07307	5.58815	3.79774	3.52973
Novel00526	1.216	0.78379	1.10448	1.00262	1.95723	0.343584
Novel00527	0.907805	1.81895	0.30326	2.42988	1.47859	0.448159
Novel00528	0.161137	0.31522	0.269219	0.620122	0.646756	0.566162
Novel00529	14.5169	11.3944	14.3094	15.0394	16.2859	10.4551
Novel00530	2.6965	2.45484	3.20114	2.80487	3.45819	4.28445
Novel00532	5.17426	4.64772	4.26825	4.17506	8.21832	4.64072
Novel00533	0.195547	0.339157	0.257306	0.838128	0.709708	0.192259
Novel00534	1.64417	1.12328	2.25573	1.80336	3.41192	2.13601
Novel00535	0.253042	0.564897	0.314425	0.339238	0.360181	0.130071
Novel00536	2.49498	1.64274	1.89681	2.55178	1.31489	1.78016
Novel00539	2.2396	1.30091	2.15234	2.50217	3.94823	2.86443
Novel00540	0.774865	0.749677	0.453889	1.35092	1.32164	1.46355
Novel00541	0.42094	0.36607	0.366146	0.352634	0.275718	0.294064
Novel00542	15.4259	14.5895	13.8557	14.2481	16.1799	10.531
Novel00543	26.2571	34.5578	27.4692	36.6476	41.0771	23.5762
Novel00544	1.32927	1.927	2.09859	2.32686	1.55021	1.52794
Novel00545	0.877552	1.22111	0.906397	1.07661	0.633245	0.482086
Novel00548	1.03934	0.773301	0.769259	0.421381	1.74821	1.10924
Novel00549	50.2063	32.2812	55.1688	80.4748	120.186	57.0778
Novel00550	0.10895	0.200325	0.191104	0.148022	0.116872	0.350929
Novel00554	4.21441	2.98962	5.81108	3.14261	2.67735	4.6823
Novel00555	0.899349	0.54052	0.227468	1.29454	0.77556	0.260029
Novel00556	19.2494	23.5206	17.9799	34.6313	33.2763	23.5096
Novel00557	12.1603	10.5538	13.6213	12.4565	10.8966	10.8627
Novel00558	1.00141	0.594357	0.624545	0.360244	0.432651	1.84068
Novel00559	0.993164	0.697352	1.21244	1.46334	1.83066	0.579791
Novel00560	6.11974	5.01498	5.68099	4.53983	5.86987	4.00971
Novel00561	0.360324	0.641871	0.30831	0.699784	0.545785	1.09446
Novel00563	0.149588	0.099798	0.251636	0.0489767	0.0465634	0.40995
Novel00566	2.14671	2.08138	2.21455	2.87402	3.34647	1.78189
Novel00567	98.5833	116.439	65.608	148.835	115.875	53.9007
Novel00570	0.700652	0.119397	0.660743	0.136562	0.508021	0.166954
Novel00571	2.11665	2.65486	1.95066	2.33421	1.92286	1.83294
Novel00573	0.22891	0.0942788	0.50871	0.0508739	0.353451	0.790378
Novel00575	4.99873	4.13602	6.18827	3.17083	2.48585	5.6962
Novel00576	1.39723	1.26779	1.8438	1.36145	1.59208	1.4308
Novel00577	12.9042	12.3445	10.9503	9.92602	10.5918	9.87996
Novel00578	1.22065	1.5476	1.26499	1.01297	1.05466	0.740739
Novel00579	3.04931	4.83187	2.98998	2.83242	2.50499	3.61639
Novel00580	0.0659195	0.063331	0.12842	0.0631865	0.13841	0.440824
Novel00581	2.24177	1.33659	2.285	1.07974	1.86335	3.17554
Novel00582	4.96921	6.54159	4.79987	6.49104	6.07028	5.16218
Novel00583	3.11895	3.42125	2.49973	2.28256	1.86532	2.58185
Novel00584	0.502989	0.56707	0.722794	0.810138	1.25875	1.3202
Novel00586	3.04972	4.99501	4.67911	4.82093	5.03208	3.37477
Novel00587	0.536812	0.719246	0.734067	0.733989	0.65028	0.645102
Novel00588	1.50749	1.53518	1.1067	2.01856	2.61551	2.02062
Novel00589	1.83505	2.14592	1.89065	2.14201	1.39751	1.22781
Novel00590	162.899	109.622	146.445	103.331	68.7944	95.2177
Novel00591	5.16028	3.20273	4.31114	2.68156	2.49248	8.15128
Novel00594	2.21846	1.6407	2.00435	1.11525	0.443384	1.64326
Novel00595	0.18848	0.269111	0.334357	0.342476	0.534468	0.329456
Novel00596	3.33428	2.22305	2.72146	1.71544	10.9819	8.55762
Novel00597	5.62353	7.32693	5.73748	6.90569	6.17887	3.89346
Novel00600	0.2722	0.0270083	0.0852349	0.133466	0.110368	0.246597
Novel00602	1.44901	1.84235	1.82256	2.93608	3.7456	2.57093
Novel00603	0.461959	0.253155	0.490246	0.377243	1.02298	0.22076
Novel00604	0.402042	0.280992	0.456396	0.160503	0.0520497	0.70234
Novel00605	2.12756	1.68489	2.13818	2.01091	1.514	1.42853
Novel00606	0.323388	0.151317	0.353653	0.334023	1.26706	0.206711
Novel00607	1.02044	1.42602	1.32184	1.47838	1.89242	1.16519
Novel00609	1.59324	1.02683	0.799347	3.00186	2.8182	1.0231
Novel00610	21.5067	22.5255	18.4754	15.5304	18.0398	19.1159
Novel00611	1.75989	2.24763	2.34945	2.725	2.46032	1.77892
Novel00612	0.298794	0.212642	0.467287	0.367295	0.494883	0.217505
Novel00613	1.69684	1.19251	1.41416	1.22812	0.750525	0.779736
Novel00615	5.49245	2.70462	5.66474	2.11087	8.3995	2.27905
Novel00616	2.70925	1.71641	1.99023	2.2732	1.7856	1.78468
Novel00618	33.897	41.1911	35.3725	23.4693	24.8467	41.9629
Novel00620	0.209388	0.273181	0.178087	0.313294	0.610836	0.425008
Novel00621	14.8192	16.9578	16.6084	15.1411	21.7801	18.5973
Novel00622	24.6991	58.6771	31.2254	42.6646	41.3778	35.1489
Novel00623	0.215633	0.38569	0.275381	0.575937	0.216973	0.314101
Novel00624	0	0.0349342	0.170795	0.48902	0.810051	0.197085
Novel00625	60.881	67.2379	64.7915	58.9302	59.9025	55.7586
Novel00626	5.22892	5.24071	6.24834	5.31165	5.9883	5.29722
Novel00627	0.922292	1.08936	0.764134	0.679943	0.775392	0.646197
Novel00628	2.79316	1.14454	2.91143	2.54867	5.1641	2.68187
Novel00629	0.973295	1.7808	0.796453	0.862401	1.11682	2.49098
Novel00631	0.363976	0.565041	0.527422	0.875844	0.595229	0.440843
Novel00634	0.127115	0.192957	0.0615725	0.184785	0.0791595	0.426552
Novel00635	18.3918	11.4555	14.9154	14.6882	14.4507	17.6824
Novel00636	1.75493	2.65949	2.40552	2.75955	2.99512	1.71487
Novel00637	4.22986	1.70397	5.91636	11.1048	22.7085	11.6542
Novel00638	15.7245	13.88	13.981	9.20533	6.13703	12.3286
Novel00642	0.520848	0.790451	0.687809	0.90694	1.03132	0.296091
Novel00643	44.7311	43.1466	42.8995	52.5757	54.8446	32.5586
Novel00645	40.6691	43.4529	41.4696	36.7949	24.7305	29.1032
Novel00646	1.90781	3.48594	2.08517	3.03584	3.53218	2.47451
Novel00647	0.688973	0.336921	0.886119	0.265459	0.394856	0.722435
Novel00648	96.2741	67.8258	102.135	88.3802	76.6876	94.4996
Novel00650	214.791	190.709	217.724	185.018	161.11	226.8
Novel00653	0.431224	0.272505	0.42015	0.546861	0.636646	0.320263
Novel00655	0.399556	0.0332736	0.163834	0.156659	0.361269	0.293334
Novel00656	3.42913	2.7328	3.70111	4.18283	2.7807	3.05458
Novel00657	2.49134	1.79473	2.49626	3.31299	3.36386	2.34586
Novel00658	0.246877	0.303135	0.221915	0.359875	0.40762	0.228927
Novel00659	2.2065	1.8437	2.47082	2.17771	3.08966	2.38211
Novel00660	15.2733	12.3751	16.5479	15.9815	14.9436	12.3109
Novel00663	2.03588	3.6072	2.14888	3.5218	3.67915	4.87997
Novel00664	3.67474	6.55094	5.79902	5.30496	4.94613	4.17288
Novel00665	4.17586	3.3515	4.75549	4.32363	3.77041	3.3107
Novel00667	1.31898	0.719512	1.25173	0.81767	0.566242	0.673326
Novel00669	0.291131	0.220519	0.473063	0.774536	0.815864	0.196157
Novel00670	2.29184	2.28263	2.46484	3.16745	4.12566	1.33194
Novel00672	0	0.157798	0.0898031	0.091472	0.0475201	0.0326258
Novel00673	0.70778	0.796283	0.986167	1.12717	1.52592	0.564746
Novel00674	1.55474	2.19982	1.83712	1.79444	1.48665	1.96661
Novel00675	0.857211	0.922486	0.846633	0.945023	1.29294	0.676124
Novel00677	7.70711	7.0381	7.37325	7.3511	8.06004	4.80493
Novel00678	0.738545	0.536972	0.847869	0.77955	0.921487	0.513641
Novel00680	2.02092	2.62589	2.09552	2.58617	2.56769	1.89035
Novel00681	9.7271	5.07612	11.3129	4.98923	12.5116	7.8014
Novel00682	4.2937	4.2204	3.45837	2.74583	2.3354	2.32912
Novel00683	15.1233	21.3698	19.1736	20.8526	24.2486	21.7254
Novel00686	0.757299	0.38403	0.603944	0.458462	0.236523	0.306279
Novel00688	4.16643	3.44819	2.99938	2.09424	2.23783	6.91089
Novel00689	21.2066	31.8811	20.6852	21.9496	28.089	27.6277
Novel00690	2.84727	3.26199	3.4448	2.57243	3.58999	3.60794
Novel00691	1.90299	1.57845	2.62052	1.61666	2.79354	2.52414
Novel00692	3.55828	2.4858	3.16468	1.51678	1.538	3.4866
Novel00694	0.329309	0.396613	0.476736	0.416425	0.255137	0.278265
Novel00695	1.28694	1.35316	1.23834	1.96729	1.09728	1.11897
Novel00696	4.34573	5.16079	5.02404	4.77529	4.76545	3.04306
Novel00697	35.8005	30.2769	39.2452	33.1458	32.4954	29.6243
Novel00698	2.38222	2.69164	2.80166	3.41926	4.1356	2.17992
Novel00699	1.42441	1.43633	1.4784	1.7489	1.2491	2.15466
Novel00700	3.07263	1.87633	3.62003	2.15661	2.1043	1.99297
Novel00701	16.4129	19.6447	18.6331	23.5248	18.1573	12.3417
Novel00702	26.6393	30.9978	28.1655	24.4049	25.2524	26.5173
Novel00703	5.71256	8.22595	5.12028	13.2642	8.07515	3.37312
Novel00704	0.107407	0.0364631	0.0679818	0.0688158	0.433517	0.288525
Novel00706	1.81074	4.60678	1.20028	1.50974	0.859636	0.618802
Novel00707	1.46479	0.688434	1.42082	1.21031	0.824931	0.944096
Novel00710	3.91881	3.25772	2.87749	1.84437	1.44198	2.58792
Novel00711	0.411192	0.053599	0.62759	0.605538	0.928763	0.876307
Novel00714	223.078	207.893	202.091	258.571	249.274	237.058
Novel00717	0.221187	0.212606	0.451592	0.380709	0.17007	0.539208
Novel00718	0.864078	0.899752	1.18748	1.31626	1.64573	0.765864
Novel00720	0.912263	1.03856	1.47149	1.00652	1.32319	0.870913
Novel00721	5.94369	8.07279	5.53624	9.43824	8.26444	9.72955
Novel00723	0.515586	0.616179	0.543027	1.00672	1.20919	0.557475
Novel00724	0.219915	0.206838	0.231125	0.0752653	0.43541	0.246509
Novel00725	4.328	2.83646	5.33667	3.07502	2.94968	2.87921
Novel00726	3.17335	3.3113	2.23885	3.52514	3.98136	2.44576
Novel00727	45.3521	37.1226	40.0047	34.6783	57.2304	32.1256
Novel00730	1.26578	1.38755	1.51667	1.48679	2.22717	1.28868
Novel00731	0.570095	0.0311357	0.432068	0.271551	0.221967	0.839139
Novel00733	1.82191	4.24419	2.08968	3.02039	2.39055	2.09209
Novel00734	5.82429	7.81253	4.9963	7.04404	7.72994	5.02874
Novel00735	0.363498	0.456959	0.323717	0.41524	0.616496	0.148881
Novel00736	0.443401	1.01044	0.356302	1.00608	0.162259	0.204005
Novel00737	4.80533	4.18237	4.42799	5.25841	7.93478	4.57248
Novel00738	1.54957	2.12521	2.39685	2.2427	2.67688	2.21029
Novel00739	5.79919	5.21076	6.71864	4.04725	2.13022	3.18518
Novel00740	0.562389	0.153514	0.820805	0.207459	0.439469	0.710361
Novel00741	2.19412	1.33704	1.96591	1.38862	0.938965	2.95933
Novel00742	65.9282	67.6721	62.2795	75.7722	90.5081	66.5411
Novel00744	1.11033	1.11572	1.33644	2.01099	1.92106	0.940418
Novel00745	1.55563	2.36655	1.32925	2.92153	3.36287	1.75684
Novel00746	0.684848	0.56674	0.704326	1.22915	1.55709	0.834338
Novel00747	3.0079	4.89627	3.22749	3.03444	2.01036	2.45418
Novel00748	1.10322	2.38969	1.80838	1.40518	2.91982	2.55351
Novel00749	0.778908	0.850108	0.72285	0.903609	1.25223	0.384636
Novel00750	1.24072	2.10558	0.873294	1.24186	0.814774	1.1909
Novel00751	7.74429	8.36083	5.93408	7.84404	10.878	6.73218
Novel00752	0.19466	0.169798	0.256355	0.471579	0.816329	0.100033
Novel00753	11.4911	12.9751	11.4434	14.5512	11.8152	10.8835
Novel00754	0.818394	0.82432	0.780692	1.70956	2.49194	0.591462
Novel00755	4.9731	6.47948	4.05753	5.81804	2.65344	2.8047
Novel00757	0.460344	0.366827	0.163472	0.381137	1.23136	0.290443
Novel00760	1.46573	1.67434	1.48519	2.6864	1.94594	1.10306
Novel00761	1.26081	0.559673	1.15375	0.662549	1.14857	0.989154
Novel00763	1.29866	0.694582	1.4586	1.17336	0.632848	0.272879
Novel00764	0.572964	1.55325	0.660751	1.35195	2.09626	0.909363
Novel00766	0.455738	1.09145	0.48777	0.69744	0.272274	0.635227
Novel00767	0.987458	0.378344	0.99713	0.789321	0.897146	0.828084
Novel00768	9.16183	10.8483	10.2881	9.87775	8.96542	9.23754
Novel00769	1.03199	0.642359	0.791624	0.539734	0.772537	1.44198
Novel00770	22.4831	24.2132	24.8074	20.1316	24.9564	28.7383
Novel00772	2.72064	2.6093	2.68203	5.75631	4.14111	2.36539
Novel00774	0.830022	0.439423	1.01568	0.743333	1.2211	0.501815
Novel00775	2.61056	6.96132	3.21372	7.24509	2.84255	2.37723
Novel00777	0.852862	0.802316	0.55735	1.46092	1.04173	0.928404
Novel00778	2.34789	1.62749	2.67217	2.71144	6.68576	1.71619
Novel00779	0.181722	0.265024	0.274459	0.475201	0.613915	0.337615
Novel00781	0.542072	0.552892	0.623952	0.647499	0.466246	0.551556
Novel00782	0.676846	0.882312	0.71583	0.834845	0.936826	0.64842
Novel00783	2.97445	3.63936	3.13136	3.3198	3.29068	2.74955
Novel00785	0.530753	0.0463207	0.32247	0.0735335	0.10243	0.349459
Novel00786	1.31485	1.28809	1.36519	1.79295	2.28117	1.0124
Novel00787	4.25649	4.03675	4.29647	5.56557	6.61877	2.62076
Novel00789	6.44351	5.09478	4.66174	10.8813	9.74712	8.10218
Novel00790	1.46343	1.03467	1.84355	1.51704	2.01773	2.06356
Novel00791	2.57611	3.46239	1.98809	2.29614	0.554449	1.75967
Novel00792	0.245476	0.0659158	0.266783	0.303807	0.248592	0.135307
Novel00794	0.0789168	0.391464	0.18972	0.45186	0.717623	0.49511
Novel00797	0.827575	0.77157	0.705132	0.534022	0.4786	1.2153
Novel00799	3.26563	3.56247	3.30527	2.41941	6.57518	2.5659
Novel00800	0.472387	0.430122	0.549483	0.553069	0.486632	0.628008
Novel00801	1.24873	1.09038	0.336769	1.82473	0.784678	1.02962
Novel00802	1.28179	2.82945	1.6405	2.47481	2.22982	1.00528
Novel00803	25.3867	13.5217	19.1564	19.1839	22.4948	16.8232
Novel00804	6.08102	5.20849	6.95166	7.21653	5.70137	6.21975
Novel00810	17.3014	25.9573	13.1295	18.7557	16.8011	11.0386
Novel00812	0.130652	0.235246	0.368394	0.177124	0.464939	0.199646
Novel00813	65.465	85.9957	60.141	71.0605	75.2575	65.8879
Novel00814	4.12595	4.1557	3.42722	3.23508	2.24482	3.6165
Novel00816	4.63399	5.06144	5.48866	5.45197	2.87678	4.96299
Novel00817	1.58369	0.972747	0.709096	1.54829	1.82418	0.834616
Novel00818	0.428404	0.776914	0.535874	0.880553	1.72523	0.546682
Novel00820	2.99756	2.24135	2.82708	2.48336	1.3288	3.5944
Novel00821	1.02096	2.07115	1.1578	2.53368	4.01642	4.93379
Novel00822	2.30275	2.29642	2.30617	2.58673	0.887908	1.49646
Novel00823	0.0796344	0.0129138	0.0705009	0.0654252	0.104547	0.0562381
Novel00824	1.01228	0.679065	0.743692	1.19981	0.764587	0.86282
Novel00828	0.629692	0.876984	0.924283	0.874453	1.09072	0.540195
Novel00830	0.805569	0.266912	0.338499	0.857844	0.663088	0.624338
Novel00831	0.423906	0.395926	1.01594	0.40604	0.658648	0.575083
Novel00832	0.391859	0.571453	0.72325	0.682585	1.32844	1.51706
Novel00833	6.74336	6.54059	8.57768	9.02542	9.76708	6.09684
Novel00834	3.40137	3.88414	4.19776	6.94651	8.28465	2.44167
Novel00835	0.640854	1.89887	1.20737	2.02746	1.3729	0.879191
Novel00837	0.138633	0.104099	0.199996	0.0870065	0.200587	0.255809
Novel00838	0.0428297	0.0864058	0.197616	0.274012	0.415786	0.0615263
Novel00841	1.77264	1.95826	1.88416	1.93121	2.79877	1.09401
Novel00842	10.1273	11.768	12.6945	14.2197	11.7308	12.4408
Novel00846	11.1641	20.6093	9.89725	13.6495	14.6442	17.6465
Novel00847	24.853	17.3081	23.984	15.677	13.9464	22.7067
Novel00848	1.43384	1.21954	1.46832	1.40571	0.972096	0.899701
Novel00849	0.769934	1.05016	0.566285	1.03953	1.99794	0.66482
Novel00851	24.611	23.7193	17.8944	28.4542	23.4484	30.5929
Novel00852	2.72912	4.51618	3.17193	3.91402	3.08829	2.76373
Novel00854	0.309794	0.16191	0.494341	0.147104	0.210097	0.429303
Novel00855	4.47985	4.05571	4.31258	4.24394	5.12572	3.24827
Novel00856	0.128321	0.119643	0.292865	0.253789	0.622685	0.147673
Novel00862	2.83221	1.73629	2.9167	3.38053	4.37883	2.52487
Novel00863	0.614111	0.574412	0.578331	0.645132	0.384018	0.413929
Novel00864	0.945892	0.834956	0.894542	0.947444	0.888706	0.588734
Novel00866	3.27611	3.89225	3.22892	3.90717	3.90743	2.14307
Novel00867	3.42033	5.30636	4.6418	3.77867	3.2087	4.91474
Novel00868	4.10508	3.8928	3.55072	7.04182	8.45726	5.02421
Novel00871	40.9416	25.6702	35.9557	24.1087	66.772	45.1511
Novel00872	2.6197	2.77609	3.15408	3.8028	4.35334	2.62574
Novel00873	6.58292	7.51443	7.48636	6.31787	6.78509	5.49852
Novel00874	0.315285	0.369972	0.431618	0.215737	0.198476	0.626707
Novel00876	1.07831	1.05942	1.2699	1.47632	2.69588	0.871465
Novel00877	3.16125	3.62884	3.51461	3.16699	3.09798	3.47188
Novel00882	1.35848	0.728251	0.909942	3.28037	1.01924	1.57444
Novel00885	0.61662	0.462976	0.606382	0.496039	0.648956	0.51651
Novel00886	8.06436	5.89156	9.14866	13.9123	26.4686	10.9725
Novel00887	0.671479	0.2427	0.548889	0.722164	0.974957	0.669097
Novel00890	6.46535	4.31671	3.20433	6.02794	6.61725	3.5436
Novel00891	4.44025	2.61387	4.02132	1.90071	1.33326	3.18774
Novel00894	5.16657	6.5358	5.67249	6.4332	7.60685	4.24994
Novel00896	0.178618	0.238196	0.0976132	0.24687	0.203328	0.121304
Novel00897	1.69107	1.01166	1.56852	1.66449	1.66278	1.2718
Novel00901	1.62514	1.67316	1.49017	1.72968	3.23111	1.46318
Novel00903	0.85965	0.923072	0.568696	1.17779	1.50851	0.663093
Novel00904	5.23165	4.96269	5.07207	6.47927	7.9312	4.12038
Novel00905	53.4097	63.928	53.0514	75.8135	59.1601	54.8373
Novel00906	48.3045	55.6592	42.7162	45.9125	57.9053	49.1363
Novel00907	4.3699	2.88635	6.15245	2.73823	5.73607	5.04903
Novel00910	16.2841	12.4271	15.1665	5.97487	2.45089	16.9364
Novel00911	0.619245	1.35513	1.18446	0.970896	0.947514	0.705292
Novel00912	3.03362	3.02884	3.96941	2.53856	3.14761	3.90678
Novel00913	0.175301	0.113566	0.448283	0.202093	0.428422	0.321472
Novel00917	1.69569	1.44904	1.91902	1.60145	1.943	1.43655
Novel00918	6.31938	15.081	8.71503	10.7722	11.6995	6.51383
Novel00919	1.29014	2.48673	2.50819	2.41084	1.19229	1.17632
Novel00920	1.70115	2.4541	1.8826	1.89386	1.99485	2.03087
Novel00924	2.71202	3.25611	2.48437	4.96389	5.33021	3.17116
Novel00925	0.270985	0.112805	0.263523	0.174802	0.744746	0.266466
Novel00927	0.187722	0.106538	0.256632	0.0699033	0	0.552352
Novel00928	0.585715	0.115536	0.156252	0.338967	0.395528	0.118489
Novel00931	1.86414	3.22122	1.76108	4.34611	2.76061	1.23143
Novel00932	1.45459	1.72943	1.74907	1.82771	2.2847	1.15364
Novel00934	0.928035	1.24539	1.1548	1.33758	1.1849	1.15765
Novel00935	0.13852	0.337933	0.380977	0.202651	0.264625	0.326669
Novel00936	3.4725	2.25559	3.52917	3.24348	3.13074	2.21676
Novel00938	2.10986	1.93913	2.55943	2.86861	3.02653	1.48148
Novel00939	2.12405	1.50889	1.98731	1.55528	0.972268	1.59898
Novel00940	0.650277	1.22433	0.549404	0.663691	1.14894	0.366272
Novel00941	1.54243	3.46748	1.5718	1.53666	1.14263	3.47752
Novel00945	2.61937	2.33433	2.85226	1.84271	2.4831	2.79986
Novel00946	0.647398	0.32887	0.596081	0.125076	0.165305	0.539911
Novel00947	9.34657	10.6652	9.68332	11.173	10.9489	9.9943
Novel00948	1.14638	0.662055	1.24439	1.34274	2.05566	1.30126
Novel00949	2.21765	1.22967	2.45236	2.05835	4.07689	2.77227
Novel00950	15.3315	13.3221	15.9273	17.7559	13.6123	14.1203
Novel00953	3.14585	3.86359	3.70551	4.81755	6.90486	3.24882
Novel00954	0.499188	0.884315	0.699586	0.897845	1.68283	0.53752
Novel00955	4.46107	4.87378	4.30491	6.49954	7.22434	3.25852
Novel00958	73.2004	91.4986	75.3316	99.6314	144.583	114.02
Novel00959	10.3483	11.801	10.7911	11.715	12.8392	7.48657
Novel00960	2.2612	1.60125	2.3961	1.86511	1.50591	1.99442
Novel00962	0.12985	0.0950734	0.0997379	0.320957	0.956407	0.437169
Novel00963	2.56516	2.2643	3.07831	3.44306	3.3865	2.17027
Novel00964	1.18053	1.74493	0.754605	1.59755	0.506134	1.06638
Novel00965	0.419619	0.229604	0.31086	0.208155	0.10663	0.482456
Novel00967	7.0529	5.67488	5.41445	8.04656	7.18207	11.0311
Novel00968	11.3367	11.13	14.1783	14.5538	14.8576	11.459
Novel00969	0.409172	0.340191	0.480901	0.534421	0.441408	0.288897
Novel00971	4.37327	5.61396	6.6571	5.12947	3.8137	3.58954
Novel00972	0.23681	0.831483	0.399504	1.33622	0.0675102	0.190739
Novel00975	2.50739	1.69779	3.1868	2.18167	2.31808	3.01025
Novel00976	123.949	96.925	131.319	100.54	141.306	81.1595
Novel00977	2.36726	2.0947	3.05932	2.04329	3.00701	1.82324
Novel00978	2.50747	1.09921	2.15307	2.66376	7.04629	3.19068
Novel00980	17.6187	20.6442	18.9692	24.6438	19.5502	13.1919
Novel00981	1.67339	1.70212	2.13521	0.56465	1.22248	2.05887
Novel00984	3.03062	6.14687	5.08715	2.43467	2.30201	3.63505
Novel00985	0.121775	0.173409	0.080868	0.162857	0.422617	0.283065
Novel00986	27.282	29.7448	27.1802	25.9527	33.159	31.2823
Novel00987	0.763098	0.5341	1.01097	0.960578	1.47022	0.499249
Novel00989	0.32982	0.383747	0.440579	0.480398	0.577042	0.30117
Novel00992	0.124378	0.292635	0.214031	0.354493	0.41064	0.216456
Novel00995	3.10269	2.56598	2.92703	2.19419	1.40563	2.46495
Novel00996	15.348	14.7745	11.8254	22.0554	15.7372	7.52983
Novel00999	138.578	218.219	59.1696	305.317	155.684	142.279
Novel01000	0.472775	0.577063	0.606659	0.664597	0.464144	0.16248
Novel01001	6.50848	5.53893	5.81458	6.43569	9.26643	5.70113
Novel01003	0.73444	0.758213	0.719028	1.38035	2.09677	0.723791
Novel01004	0.0594886	0.0323373	0.174894	0.105906	0.248314	0.0706592
Novel01008	4.51431	6.44211	5.21011	12.1114	20.5867	10.7955
Novel01009	0.121093	0.158322	0.129884	0.357723	0.273588	0.0607221
Novel01010	11.5308	14.1345	11.2179	17.0876	23.1929	10.9887
Novel01011	1.80527	3.53235	2.01987	3.08077	1.66168	1.8171
Novel01012	10.9061	6.46627	11.1943	2.20298	3.76484	13.3209
Novel01015	1.10006	0.483643	0.810841	1.30592	0.848708	1.06407
Novel01016	0.421976	0.454508	0.541928	1.30126	1.6226	0.749006
Novel01017	0.124407	0.00860363	0.0843927	0.118283	0.0648249	0
Novel01018	0.685731	0.37726	1.01988	0.526309	0.883507	0.821062
Novel01019	1.98383	2.56968	0.536391	1.35626	1.02189	0.278421
Novel01020	17.1928	17.7507	17.7589	21.9994	16.9758	15.6981
Novel01021	29.8055	33.4354	32.0872	33.7897	29.0923	41.8331
Novel01022	3.77636	3.33862	3.44436	2.58586	2.47151	2.9
Novel01023	2.89691	2.64712	2.83251	3.04322	4.03531	2.51283
Novel01024	0.777668	0.879181	0.41005	1.00589	1.91764	0.429051
Novel01027	2.42679	2.00083	2.02651	1.77489	2.1894	4.24432
Novel01032	19.3865	22.3723	23.9091	23.1845	22.8336	20.4871
Novel01033	188.79	234.338	217.793	341.233	187.567	118.73
Novel01034	4.6834	5.66983	3.72015	5.88696	6.22506	2.49267
Novel01035	0.888158	0.996438	1.0883	2.22761	2.08172	1.11707
Novel01036	0.79419	0.304249	0.495245	0.518067	0.622096	1.18102
Novel01037	2.74849	2.89445	2.4087	2.47988	2.38455	2.44118
Novel01039	7.54798	9.24842	8.67761	7.51608	5.56666	6.42821
Novel01041	3.0313	1.72153	1.92913	2.09724	0.870548	4.4149
Novel01042	0.108822	0.0551776	0.197785	0.0680808	0.0540017	0.0578268
Novel01043	0.186984	0.659989	0.759254	1.32227	0.975876	1.0283
Novel01044	18.0948	17.451	17.2897	20.1258	25.9309	16.236
Novel01045	0.178267	0.212845	0.264975	0.297355	0.306214	0.104676
Novel01047	8.4015	7.96742	9.18266	10.2759	9.05509	7.63835
Novel01048	49.1605	54.1251	49.8926	45.428	66.1072	36.6427
Novel01049	1.10507	0.523135	0.522765	0.513725	0.726987	0.861771
Novel01052	0.248805	0.819399	0.246247	0.892075	0.130523	0.164514
Novel01053	1.94687	1.83346	2.53942	1.85903	1.81606	1.91349
Novel01054	0.566377	0.752167	0.827353	0.88503	1.32622	1.63367
Novel01057	13.7286	26.7194	16.249	19.5645	12.5465	4.77498
Novel01058	0.722862	0.911984	0.712102	1.04609	0.695561	0.626179
Novel01062	5.26293	4.6985	4.676	5.48323	6.14006	2.45276
Novel01063	2.57467	2.41296	3.08077	1.21716	2.40151	4.64338
Novel01067	0.108403	0.473721	0.0955549	0.178365	0.391401	0.532259
Novel01068	5.67775	4.85405	5.12908	3.2525	2.27351	4.66845
Novel01071	11.9864	13.2313	14.277	12.025	13.2378	8.52908
Novel01074	17.4361	24.6731	16.2618	23.5073	24.4115	13.4176
Novel01080	5.1049	7.78979	5.79646	7.64223	9.57392	5.12578
Novel01082	0.694738	1.09764	0.80707	1.19101	0.889449	0.388918
Novel01083	29.0435	20.9096	28.585	27.2474	39.0321	28.8635
Novel01084	0.364851	0.209563	0.387386	0.142798	0.363374	0.214693
Novel01085	26.978	33.1284	29.5963	32.884	37.8368	21.883
Novel01086	1.26059	1.17164	0.806673	2.3869	1.58431	1.09658
Novel01090	60.934	67.2505	66.075	60.4406	70.64	59.0235
Novel01091	7.54082	6.92723	7.65809	7.86242	7.54497	6.63293
Novel01093	6.81322	7.46489	6.477	5.07024	7.00173	8.50805
Novel01094	1.56767	0.904465	1.05306	1.13271	1.28195	1.01032
Novel01095	0.178252	0.0687976	0.0861467	0.317705	0.436153	0.129843
Novel01097	223.547	182.078	174.773	161.708	121.865	164.66
Novel01098	1.36948	0.809257	1.50895	0.716898	0.763547	1.48173
Novel01100	0.363227	0.291189	0.385936	0.567369	1.09274	0.645489
Novel01101	2.51131	1.67923	2.7909	2.23755	2.1688	3.51668
Novel01102	0.0268889	0.219649	0.171577	0.160011	0.210592	0.189249
Novel01103	0.759526	0.35024	1.05135	0.669496	2.58894	0.293369
Novel01104	0.309088	0.297758	0.264436	0.499222	0.562355	0.0908624
Novel01106	2.19143	2.40563	3.03733	3.11094	3.01102	2.53735
Novel01107	0.29498	0.378634	0.359719	0.150258	0.612767	0.0648097
Novel01108	0.987657	1.21451	0.658488	2.32269	1.59075	0.98232
Novel01109	16.5194	17.7378	17.8203	19.0413	23.7383	17.8549
Novel01110	0.678273	0.493978	0.601746	0.904411	1.04036	1.06686
Novel01111	0.564243	0.558262	0.666986	0.64826	0.621655	0.405912
Novel01112	1.77995	1.1498	2.14284	2.70615	3.93077	2.91897
Novel01114	0.975392	0.0868327	0.857643	0.856942	0.839034	0.392677
Novel01115	2.86192	3.66844	3.59924	3.85723	4.07946	2.5498
Novel01116	30.2873	27.0636	35.3249	22.2131	18.3613	44.7343
Novel01117	6.17848	4.07904	6.03524	4.58517	3.22298	5.74997
Novel01119	0.0559266	0.141209	0.110983	0.0538889	0.287266	0
Novel01121	0.275481	0.194099	0.244772	0.671689	0.745429	0.18969
Novel01122	0.924072	0.528076	1.55013	0.671571	1.13927	0.768873
Novel01123	0.977575	0.911495	1.0305	0.508645	0.51005	0.611649
Novel01124	3.80591	3.26092	3.84579	2.90852	4.86875	4.13251
Novel01128	0.583006	0.538386	0.899674	0.969572	0.965649	0.670605
Novel01129	93.1536	79.3902	83.6	94.2794	129.965	90.8768
Novel01130	0.686582	0.42354	0.343452	1.01228	1.37977	0.693314
Novel01132	10.379	12.5301	10.6981	9.52796	13.1493	8.47729
Novel01134	5.16738	2.95623	3.67306	4.38145	5.04835	3.01769
Novel01135	0.114082	0.194897	0.183562	0.327175	0.147779	0.651495
Novel01136	1.62468	1.70309	2.0606	1.45807	1.51451	1.53707
Novel01137	0.333031	0.243378	0.302996	0.715372	0.637691	0.112713
Novel01138	1.76339	2.14385	1.67506	2.52357	4.27075	2.41062
Novel01139	7.48961	5.10814	6.59558	2.18277	0.268786	11.4097
Novel01140	75.0797	38.6	102.655	69.7327	129.413	82.4644
Novel01141	0.0740355	0.0591993	0.146838	0.0894013	0.260245	0.0871684
Novel01142	0.310856	0.443094	1.47978	1.86962	1.49054	0.540897
Novel01144	8.5163	9.6654	8.97793	10.4314	13.4146	9.32889
Novel01145	1.53445	2.62905	2.00248	2.13859	3.57845	2.408
Novel01146	3.69238	4.55018	4.55684	4.27606	4.62967	4.24414
Novel01147	0.533708	0.101649	0.249488	0.470326	0.597743	0.142845
Novel01148	2.6053	2.77889	2.87628	3.30659	3.08421	2.3534
Novel01150	1.77148	1.54882	1.3216	0.848618	1.30776	2.68257
Novel01151	0.350241	0.552053	0.364253	0.47223	0.326732	0.335317
Novel01152	2.29573	3.97387	2.14212	3.38367	3.52224	2.64367
Novel01153	2.21041	1.44812	3.05736	1.65769	1.29277	1.91471
Novel01156	0.229057	0.273885	0.371122	0.0966883	0.0346289	0.516922
Novel01157	0.216306	0.255852	0.296035	0.261887	0.25599	0.212792
Novel01158	4.46933	2.87897	3.91425	8.81562	7.63013	3.78917
Novel01159	3.82471	3.16231	3.43586	5.02643	4.33547	3.4176
Novel01161	0.0722002	0.0368296	0.0991805	0.0497067	0.113156	0.0719911
Novel01162	2.1789	1.279	2.7633	2.58243	3.61689	3.02605
Novel01163	2.12257	2.39286	1.95524	2.52238	3.12681	1.79419
Novel01164	5.26496	4.79045	4.93866	3.32351	2.93967	3.96097
Novel01167	1.39747	1.7681	1.27957	1.93453	2.30034	1.16758
Novel01168	0.0661271	0.00927805	0.0454879	0.271189	0.158232	0
Novel01170	0.742253	1.01848	1.36948	1.49062	2.11306	0.781692
Novel01175	0.238691	0.0708471	0.0696852	0.0623462	0.138741	1.34592
Novel01176	3.31358	4.94558	5.66761	4.59329	6.01127	4.28367
Novel01179	1.2351	0.949362	1.27125	0.62742	0.569058	1.06534
Novel01180	0.887445	1.58045	0.760264	1.4914	1.52873	1.19982
Novel01181	1.33186	1.28998	1.19512	1.36429	1.0948	1.81775
Novel01182	3.86843	2.67609	3.65626	4.48591	4.1458	3.23717
Novel01183	0.600694	0.893468	0.513633	1.48793	1.8707	0.536067
Novel01184	0.284188	0.20888	0.545059	0.989847	1.38129	0.536464
Novel01185	1.81415	2.41997	2.7179	1.83098	2.19971	1.80104
Novel01186	1.16486	0.753457	1.0146	0.912689	0.537769	0.897328
Novel01187	0.274859	0.02881	0.398472	0.396616	0.867788	0.297819
Novel01189	2.1771	4.6706	3.66886	2.71482	2.75756	3.53667
Novel01196	2.17895	2.06792	2.15672	2.75343	2.76184	1.16412
Novel01200	0.0488963	0.243051	0.225777	0.380776	0.293511	0.145337
Novel01201	2.15769	1.66266	2.42932	3.43566	4.73831	3.98999
Novel01202	0.0636472	0.0883627	0.0944278	0.137012	0.165595	0.0673672
Novel01204	5.1977	5.34921	4.75609	4.66594	3.07463	3.97586
Novel01205	0.515445	1.16523	1.15805	1.0488	1.02339	0.639515
Novel01207	36.1059	37.017	35.0179	26.3345	23.284	35.7567
Novel01208	0.551551	0.356655	0.407769	0.107155	0.767319	0.202811
Novel01209	1.65541	1.3741	1.40762	1.00681	0.957781	0.99307
Novel01210	102.256	138.651	125.653	68.4483	35.7874	121.992
Novel01213	139.344	87.2639	89.445	97.0332	83.9326	205.372
Novel01214	2.50963	2.66665	2.69547	5.54824	5.00653	2.247
Novel01215	4.53588	4.42651	5.18703	5.79303	5.34382	5.66927
Novel01216	3.34772	4.12938	3.02216	5.04884	5.8136	3.56947
Novel01219	0.402531	0.572443	0.863057	1.00123	0.743203	0.360653
Novel01220	1.7701	2.21471	1.48649	2.17918	1.07261	1.87049
Novel01222	0.433184	0.291295	0.3512	0.229884	0.22229	0.486527
Novel01223	6.18642	7.00481	6.8712	6.5084	4.91146	5.90523
Novel01224	1.29733	0.899175	1.12555	2.4282	2.62136	1.37755
Novel01225	27.0965	25.4842	26.5168	32.2018	30.8736	23.5965
Novel01226	3.97403	4.5064	4.49091	6.76376	8.05867	4.13138
Novel01227	0.194662	0.172694	0.526195	0.230085	0.81488	0.184333
Novel01230	0.0673348	0.555682	0.511232	0.664459	0.475022	0.556238
Novel01231	1.34369	1.00282	1.3536	1.10276	1.16688	0.900346
Novel01233	0.118252	0.170142	0.184791	0.369512	0.10485	0.949839
Novel01234	0.34452	0.191752	0.262498	0.175587	0.0485878	0.32822
Novel01236	2.08148	2.66019	2.3663	3.93227	2.47976	1.96745
Novel01237	1.99532	1.39248	2.29772	1.61443	1.69179	1.71332
Novel01238	2.55763	3.0285	2.17957	2.60284	2.74084	2.20408
Novel01240	7.01724	5.76081	10.5908	16.0001	19.1887	5.73378
Novel01241	2.49404	3.02105	2.87611	3.65648	2.50932	1.82718
Novel01242	32.5761	48.0885	35.4058	47.2723	56.6009	41.4736
Novel01244	4.07291	4.43375	4.3099	3.73654	2.78766	2.99132
Novel01245	2.19037	2.09783	2.0246	2.5046	1.68595	1.13292
Novel01247	2.05806	1.88672	2.18414	1.32997	2.46054	2.08777
Novel01248	6.44074	6.13481	7.50937	6.20859	6.74971	3.48044
Novel01252	2.69625	4.89101	3.48542	3.7523	4.29436	2.66113
Novel01253	1.73724	1.45092	1.18374	2.15951	2.41298	1.69624
Novel01255	0.37094	0.59783	0.514573	0.300023	1.22278	1.07962
Novel01256	1.99846	2.19983	1.41277	2.30233	2.81241	1.51549
Novel01258	4.78662	5.99196	4.65801	4.41175	3.66081	3.32549
Novel01259	11.7424	8.44767	10.3252	12.7683	14.8978	5.85629
Novel01260	3.39433	3.40848	3.62364	2.41805	4.83722	4.06252
Novel01262	1.59407	1.55161	1.43585	1.3819	1.92826	1.04251
Novel01263	0.467335	0.671815	0.368876	0.857709	0.677742	0.710757
Novel01265	0.737244	0.563203	0.605804	0.517486	0.36189	0.445148
Novel01266	15.2109	8.83838	16.4304	26.2944	23.882	13.3856
Novel01269	0.593004	0.52289	0.259274	0.365299	0.381674	0.328883
Novel01270	0.894236	1.18718	0.876664	0.84998	0.544823	2.19356
Novel01272	0.64367	0.234328	0.463059	0.669527	1.52312	0.400963
Novel01273	0.258995	0.168964	0.256407	0.458978	0.705928	0.235681
Novel01274	0.570269	0.706643	0.568159	0.655444	1.14091	0.32273
Novel01275	18.852	27.9764	20.7159	26.1722	17.0361	16.5476
Novel01278	4.55764	5.3929	6.3326	3.91368	3.42932	6.78464
Novel01281	1.79128	1.71127	1.13991	3.43625	2.77042	1.63092
Novel01282	0.952149	0.870635	1.26878	1.11956	0.905561	0.88101
Novel01283	0.0950727	0.531363	0.225944	0.193557	0.562765	0.0287601
Novel01284	0.553234	0.425459	0.460865	0.636903	1.01057	1.00938
Novel01287	1.63574	2.15567	1.93147	3.19641	2.62619	2.67208
Novel01288	0.407331	0.0837725	0.330399	0.33734	1.08764	0.493269
Novel01289	1.05747	0.602867	0.792841	0.401974	0.438318	2.07183
Novel01290	6.59905	2.95138	4.0296	3.82398	6.36261	15.1732
Novel01291	20.524	11.8601	11.8402	9.35784	12.3736	48.3717
Novel01292	0.255032	0.196259	0.395669	0.167528	0	0.0848998
Novel01294	1.89561	2.11231	1.93904	2.21755	2.54851	1.66483
Novel01298	0.337773	0.416705	0.238186	0.353029	0.501349	0.140204
Novel01300	0.0735971	0.105434	0.099727	0.121211	0.220537	0.162089
Novel01301	1.27406	1.12453	1.60944	0.39304	1.53923	2.85421
Novel01303	32.2932	16.2772	31.2431	25.4261	12.7811	24.668
Novel01304	128.268	164.984	120.746	185.743	125.842	136.671
Novel01305	8.3069	6.47675	10.7311	10.3983	8.98336	8.85638
Novel01307	4.26168	4.09457	4.56322	3.74357	3.45684	5.29862
Novel01310	22.4897	12.3449	18.7462	14.6747	26.9635	53.5411
Novel01311	1.3416	1.65074	1.28468	1.66931	1.63682	0.942667
Novel01312	37.0469	28.4514	31.1152	52.7332	47.2776	47.6377
Novel01315	2.9592	3.53612	2.04169	3.76015	4.13782	2.47263
Novel01316	1.51848	2.20739	1.81975	2.76064	3.12864	1.58228
Novel01317	0.592391	0.756473	0.563243	0.680579	0.203166	0.247855
Novel01318	0.479045	0.389042	0.762411	0.920058	0.581238	0.821685
Novel01319	23.9081	41.9519	24.6376	56.5165	32.7547	17.7827
Novel01320	2.3581	2.49937	2.43162	3.04239	2.83354	3.2547
Novel01321	0.350286	0.646985	0.294995	0.686795	1.80533	0.601738
Novel01324	0.339936	0.727933	0.387818	0.786429	0.94313	0.481347
Novel01328	7.40316	8.2789	8.79762	10.2816	12.6706	7.48284
Novel01329	7.48314	5.27354	6.09031	4.2693	1.19431	5.0145
Novel01330	0.913515	0.786438	0.982167	0.408442	0.467696	0.880332
Novel01332	3.6138	2.77784	4.07123	2.62555	1.53779	2.06918
Novel01334	6.74186	6.13538	6.90234	7.30174	8.03632	6.40268
Novel01335	0.788861	1.17478	1.16635	1.03924	0.816575	0.610628
Novel01337	142.212	160.418	172.01	133.622	134.898	138.536
Novel01341	3.37223	4.05808	3.06063	7.05445	8.12889	3.62693
Novel01344	0.121982	0.145935	0.208738	0.10065	0.0959092	0.0304069
Novel01345	5.14279	5.82506	5.12227	5.18109	4.9118	2.8832
Novel01346	5.8992	7.58369	6.9923	7.26081	6.43396	4.16386
Novel01348	1.43639	1.29086	1.30773	2.09579	2.01061	1.16217
Novel01349	1.55509	1.90516	1.3985	2.05004	2.8775	1.6071
Novel01350	0.116684	0.245854	0.130308	0.251162	0.084381	0.210389
Novel01352	1.40675	4.53611	2.08086	2.93504	2.54987	2.68026
Novel01353	0.608078	0.609171	1.36059	0.719306	0.356776	0.767801
Novel01354	1.6659	1.77106	1.61975	2.1618	3.01554	1.17813
Novel01355	0.0301809	0.0361677	0.0482089	0.0337551	0.212214	0.0185606
Novel01356	80.2466	84.602	80.4102	89.8015	107.384	58.1854
Novel01358	1.99463	1.62967	2.07365	2.29216	1.48982	1.33561
Novel01359	5.89476	4.64932	5.74881	5.443	7.49676	8.10352
Novel01360	0.340432	0.343997	0.3709	0.227977	0.349313	0.550243
Novel01361	10.3529	14.3337	18.5141	12.9615	9.21629	12.2378
Novel01362	2.45802	2.34249	2.42467	2.76658	4.08371	1.80625
Novel01363	0.127047	0.0516895	0.277927	0.0492314	0.0432072	0.300352
Novel01364	56.4365	52.0224	51.3102	42.9847	85.9889	38.6555
Novel01366	9.20438	14.9191	10.3405	15.4023	9.92976	6.39715
Novel01368	5.341	4.47198	4.54485	5.36049	4.48189	4.50924
Novel01369	12.7523	3.93189	11.4099	3.44845	7.24653	6.65717
Novel01372	3.33738	3.77124	5.59573	4.34006	4.38294	4.69857
Novel01373	12.0858	10.3636	12.2296	14.9729	16.9723	10.0586
Novel01376	3.24515	3.20171	3.83972	2.59664	3.35785	2.8645
Novel01378	5.36399	7.3831	7.22766	5.74637	4.88139	5.21039
Novel01381	0.564184	0.537658	0.374027	0.548733	0.0955775	0.21425
Novel01382	1.3944	0.520846	1.05998	0.691808	0.197723	1.0482
Novel01385	0.738792	0.786638	0.723248	1.09903	1.0231	0.342015
Novel01386	19.1876	20.1707	17.2517	13.7912	13.4086	14.8072
Novel01387	4.05453	7.5855	5.5996	7.27417	9.68005	3.70215
Novel01388	2.08109	1.71519	1.79805	1.81688	1.25159	1.74198
Novel01389	1.79302	1.40814	1.93062	1.34081	1.63158	2.73341
Novel01390	0.433429	0.168307	0.465949	0.221878	0.239274	0.913097
Novel01391	0.275106	0.607547	0.567954	1.21778	0.617043	0.518417
Novel01393	10.7658	7.60626	10.0267	8.96793	8.64851	18.3242
Novel01394	36.4407	56.7294	32.768	39.1387	59.3462	20.2393
Novel01395	0.496816	0.926066	0.405154	0.979163	1.65014	0.471996
Novel01396	14.8205	16.4409	16.9168	18.8787	14.7669	11.3468
Novel01397	0.577564	0.24668	0.438274	0.538254	1.53649	0.358167
Novel01399	16.9045	23.1355	20.1703	20.3126	18.5317	18.4312
Novel01400	2.59427	3.50916	2.69483	3.57891	4.65399	2.48446
Novel01402	0.893703	0.394451	0.880649	0.57084	0.871979	0.673274
Novel01404	0.934624	0.909507	1.03349	1.33939	1.50712	0.512912
Novel01406	2.90076	2.33177	2.26271	1.66485	1.51744	2.34523
Novel01408	0.112294	0.138826	0.264238	0.44802	0.602267	2.22381
Novel01411	4.0539	1.58772	3.67147	1.22714	0.37431	3.29808
Novel01412	1.23422	0.307262	1.20363	1.11086	1.02609	0.750165
Novel01413	16.2247	17.2073	15.1648	14.2357	13.7024	8.76747
Novel01416	3.77771	3.65148	4.1466	3.42144	4.05354	3.98446
Novel01419	4.59805	4.34489	4.84659	5.5092	5.32168	3.20106
Novel01420	6.12701	4.40553	5.66357	6.32765	9.78678	4.1036
Novel01421	4.70232	5.26611	7.48692	4.71931	4.74183	6.71516
Novel01422	1.37012	1.17601	1.10694	1.49744	2.00555	1.38648
Novel01423	2.14225	1.42381	1.00147	0.940662	2.7722	1.45444
Novel01427	6.67401	7.12578	9.37386	7.52036	10.4208	6.91883
Novel01430	3.82069	3.14236	3.38678	2.8022	4.17162	2.09401
Novel01431	1.4733	2.54494	1.05713	3.791	2.74128	2.07928
Novel01432	1.67128	1.45516	1.27309	2.17174	2.38948	0.806581
Novel01433	10.4234	9.10689	10.6409	8.39199	6.04426	7.66593
Novel01434	1.9065	1.95054	1.63992	2.28331	2.09721	1.32384
Novel01438	220.603	183.906	230.317	182.556	267.659	158.12
Novel01440	0.102522	0.119076	0.176733	0.145269	0.174277	0.0942958
Novel01441	13.1105	16.4188	12.4902	14.7446	12.5955	7.67864
Novel01442	14.5938	13.9256	15.9367	16.8576	21.5519	16.4597
Novel01444	0.603871	0.475091	0.57157	0.366659	0.204792	0.60023
Novel01448	2.8988	5.45021	4.35991	4.49704	1.88942	4.31538
Novel01449	7.46807	5.68161	7.57424	6.37359	4.13436	5.62906
Novel01450	1.79092	1.55312	2.4357	3.08025	2.58512	1.80131
Novel01451	0.40366	0.366997	0.17715	0.273955	0.354295	0.0305043
Novel01452	0.871126	0.831889	1.30591	0.551691	0.480865	0.575473
Novel01453	6.49895	6.32595	7.69882	7.48922	6.44962	4.90078
Novel01454	0.351851	0.705755	0.310697	0.922006	0.399031	0.18748
Novel01457	70.5724	77.9692	69.2154	76.4814	92.8286	66.4349
Novel01460	1.25702	1.66449	1.28061	2.00416	2.32082	1.14278
Novel01461	6.09164	4.29566	6.48723	3.85003	3.75737	6.22453
Novel01462	0.156223	0.103427	0.100049	0.105408	0.138439	0.268227
Novel01463	216.988	570.645	268.629	283.436	257.158	322.886
Novel01464	256.567	195.065	218.042	187.499	269.876	170.947
Novel01465	0.713805	0.872583	0.967917	1.1544	0.787184	0.631802
Novel01467	1.40911	2.17969	1.51473	3.08412	4.17389	1.85417
Novel01470	18.4087	13.0163	17.0256	11.8263	8.00087	15.3537
Novel01471	5.84264	4.45402	4.52929	4.857	6.43413	4.25746
Novel01472	0.0971402	0.248215	0.0854853	0.21636	0.204605	0.101157
Novel01474	0.262631	0.543488	0.370519	0.652459	1.57265	0.17553
Novel01475	0.127552	0.387929	0.0702664	0.218456	0.176319	0.276336
Novel01476	5.91922	6.81309	7.61771	7.89673	5.18304	2.63148
Novel01478	0.936852	0.933187	1.52107	0.863471	0.802249	0.71171
Novel01479	4.82875	3.61677	2.48955	4.68551	5.62515	2.13861
Novel01484	9.59593	9.77658	8.84035	9.06181	8.31472	7.33232
Novel01485	10.5106	8.88563	10.2182	10.1668	15.3937	9.60413
Novel01486	3.88266	3.09963	4.95235	3.94002	4.70806	3.9596
Novel01487	0.497234	0.37658	0.884168	0.56533	0.302859	0.316808
Novel01488	0.470778	0.728199	0.810312	0.55636	0.64181	0.354012
Novel01492	11.2467	9.66083	13.8843	15.8217	15.5089	9.83511
Novel01494	0.704444	1.01188	0.619599	1.91943	0.95617	0.595282
Novel01497	1.13982	0.927935	1.53622	1.28121	1.98927	1.27377
Novel01498	4.0519	4.32048	5.92115	3.88213	6.20827	4.47062
Novel01499	4.27568	4.40054	4.94575	3.34795	2.60776	3.84187
Novel01502	0.912912	0.990676	1.15402	0.966665	1.42959	1.72834
Novel01504	1.78618	1.97597	2.03858	2.19568	3.17281	1.51426
Novel01505	14.2934	18.3028	14.3381	14.8109	18.7084	17.8199
Novel01507	3.46527	3.05406	2.4456	3.43994	2.90932	2.47159
Novel01508	0.248548	0.400694	0.384275	0.471153	0.674471	0.313004
Novel01509	8.04834	6.99193	8.87974	6.96024	7.09332	6.28455
Novel01510	0.565496	0.543089	0.588246	0.740718	0.544144	0.530172
Novel01511	0.616086	0.761076	0.703139	0.384186	0.653611	1.44933
Novel01512	253.156	203.186	233.274	235.118	287.762	217.351
Novel01515	0.483069	1.36755	0.803747	1.19512	1.0228	0.840893
Novel01517	0.235631	0.0731513	0.19263	0.0514532	0.0361931	0.354191
Novel01519	2.01708	3.10627	2.95315	4.69398	4.41884	1.67003
Novel01521	8.34985	8.0094	8.35947	9.00806	9.98267	4.71209
Novel01522	0.949997	1.42569	1.51273	2.01999	2.77765	1.29204
Novel01523	5.98791	24.498	16.175	10.9935	2.14516	9.60117
Novel01526	1.05898	1.02679	1.13002	3.99085	6.16338	1.71812
Novel01527	4.39042	6.65858	7.1439	5.32776	14.4397	8.01856
Novel01528	4.79483	7.28204	5.56886	6.16612	10.6387	4.73888
Novel01529	0.366981	0.214102	0.185458	0.407847	0.354086	0.233932
Novel01530	0.101499	0.110792	0.308316	0.0669024	0.0381326	0.148966
Novel01532	8.39981	13.3003	6.19461	17.963	12.8842	12.4017
Novel01533	1.61164	1.22144	1.31684	1.7944	2.14715	1.06356
Novel01535	4.48782	4.4699	3.75272	4.61636	4.34938	2.86479
Novel01536	10.0175	7.48687	11.2539	12.9013	16.8885	8.09873
Novel01537	20.7296	17.2389	16.4931	16.4094	15.8298	39.8577
Novel01538	0.28786	1.01677	0.297614	0.221966	0.183369	0.22661
Novel01539	44.0725	40.8197	43.6963	35.8306	46.2213	33.6903
Novel01541	87.0907	75.529	75.9639	76.4416	97.6114	70.5408
Novel01544	0.413076	1.65837	0.406452	1.031	0.683844	0.45735
Novel01551	8.35835	7.41721	8.36365	13.008	15.1898	6.28443
Novel01552	3.45711	4.16807	4.19517	3.49734	3.41769	3.78097
Novel01554	0.146854	0.19333	0.266659	0.0243157	0.0245972	1.0491
Novel01556	0.582446	0.547886	0.782004	1.00206	1.39951	0.379344
Novel01561	1.94247	2.00318	2.29194	1.5636	1.87707	2.01393
Novel01562	5.3831	6.59957	6.30201	6.5752	7.70358	5.55042
Novel01563	1.28596	0.789134	1.44914	1.24416	1.95209	0.906147
Novel01564	0.142507	0.27147	0.354531	0.302853	1.95825	1.16202
Novel01565	0.434573	0.38013	0.307441	0.48339	1.53896	1.1826
Novel01566	5.71619	4.74575	5.67456	4.83758	4.03671	3.4565
Novel01568	0.7865	0.543655	1.00383	0.874341	0.76233	1.05199
Novel01569	6.54851	6.41809	7.28292	6.37501	5.05236	4.91105
Novel01570	1.62715	2.37256	1.58348	3.52907	1.39343	1.27132
Novel01571	0.825509	0.51366	0.884473	0.558417	0.902764	0.548652
Novel01573	0.765461	0.924227	0.984228	1.68287	2.13973	0.291711
Novel01575	0.395171	0.108335	0.576293	0.509997	0.790366	0.377831
Novel01576	12.5505	18.6787	15.7831	21.7576	18.044	11.8332
Novel01578	0.886691	0.56633	0.913678	0.433513	0.726484	0.898998
Novel01579	9.20914	9.6018	9.90539	10.3279	12.2832	7.30601
Novel01580	2.16049	2.87934	2.61969	2.90054	3.77603	1.86215
Novel01582	3.12504	4.49687	3.63317	5.41264	6.69329	4.99849
Novel01583	0.483746	0.522781	0.695994	0.678461	0.382492	0.451988
Novel01584	1.55909	1.3308	1.30713	1.06246	1.2665	1.05593
Novel01585	8.06789	5.82544	9.94318	7.57148	11.8414	11.2584
Novel01586	0.406422	0.5994	0.538249	0.744723	0.863737	0.17629
Novel01587	12.2165	13.3249	13.1868	13.0561	13.8767	10.4197
Novel01589	6.11551	5.58518	6.72053	5.80332	5.12736	4.52381
Novel01590	4.28997	5.63598	5.90559	2.95776	3.23758	3.51919
Novel01593	0.2108	0.85249	1.08011	0.543551	0.256854	1.39034
Novel01594	0.285988	0.21762	0.37992	0.286105	0.175067	0.248289
Novel01595	5.92714	6.29988	5.84586	5.35041	5.95201	4.29107
Novel01596	4.34606	5.4476	5.27513	5.66196	7.38417	3.9772
Novel01597	1.09916	1.3057	2.06605	1.9064	4.97615	1.61569
Novel01598	3.99922	2.4055	3.74494	2.22396	3.48587	2.26027
Novel01599	0.579961	0.553924	0.308532	0.84777	1.27972	0.71647
Novel01600	0.793901	0.467889	1.5292	0.618063	1.10222	1.72795
Novel01601	2.27683	1.44613	2.11982	1.55038	2.12901	2.27448
Novel01602	2.58986	2.52194	2.46617	2.72133	3.29427	1.6085
Novel01603	0.258702	0.115847	0.299462	0.0626276	0.180494	0.446431
Novel01604	1.01253	1.29522	1.39606	1.16012	1.8485	0.560702
Novel01605	34.1794	27.1706	29.8486	23.2948	14.9166	42.5025
Novel01606	15.8848	18.5753	16.325	12.6563	11.6124	17.8556
Novel01608	0.478853	0.403399	0.390178	0.918856	0.681192	0.269548
Novel01609	1.53409	1.07185	1.71789	1.19841	0.803353	0.852761
Novel01610	0.647551	0.66216	0.720149	0.449351	0.958916	0.393572
Novel01611	0.469571	0.682847	0.663646	0.749614	0.807182	0.812392
Novel01613	0.0871155	0.482638	0.367516	0.670104	1.47674	1.07807
Novel01616	125.834	132.963	126.629	120.533	101.754	146.231
Novel01617	0.177348	0.839428	0.299707	1.29197	0.829678	0.566415
Novel01618	3.17026	3.88565	3.64857	4.67211	6.74857	4.84929
Novel01621	2.6173	2.50588	4.4676	1.85723	5.12234	2.93153
Novel01622	0.848897	0.401915	0.476834	0.593537	0.71044	0.665657
Novel01623	5.76683	5.15633	4.70386	4.49938	2.44763	3.77641
Novel01625	1.28692	1.66839	1.21676	1.08657	0.888241	0.639924
Novel01628	6.06174	8.28664	7.02526	6.88733	4.49796	3.37693
Novel01629	0.763386	0.723791	0.691878	0.477865	0.132177	0.371929
Novel01630	0.981946	0.893773	0.987869	1.0486	1.22047	1.48039
Novel01631	0.671357	2.36006	1.34412	0.99828	0.905357	2.92406
Novel01632	6.37182	6.70183	7.32745	6.2718	6.72808	6.16085
Novel01635	3.76778	4.08001	3.96282	5.17041	7.12401	3.34123
Novel01637	5.77315	3.4805	3.04462	5.12415	6.50286	3.89315
Novel01638	1.25028	1.14441	1.27122	1.99147	1.25622	1.11878
Novel01640	18.2981	20.3256	19.4623	22.5103	13.6561	18.2638
Novel01641	0.871366	0.823987	0.546997	0.695676	0.565698	0.220608
Novel01642	0.348979	0.181171	0.47428	0.254154	0.484238	0.335649
Novel01644	0.948897	1.12757	1.91094	1.14042	1.36367	1.48545
Novel01645	4.26568	4.23496	4.17708	4.20287	4.65658	4.38428
Novel01650	2.22688	2.02653	3.02666	1.52096	0.868797	3.0059
Novel01651	4.45237	3.22196	3.04909	3.56123	4.44323	3.56703
Novel01653	1.6045	1.58086	2.03223	3.08993	2.97819	1.96093
Novel01654	0.259091	0.372152	0.581918	0.253855	0.730393	0.606254
Novel01655	0.276707	0.328505	0.328665	0.322579	0.474797	0.262318
Novel01656	0.193584	0.303475	0.260483	0.450907	0.733838	0.0991997
Novel01660	2.46638	2.94339	2.6981	2.1875	1.97987	1.95593
Novel01661	2.39859	2.55993	3.07205	3.9355	6.78882	3.84694
Novel01662	5.0517	5.47184	4.1994	3.29642	3.33264	3.87849
Novel01666	1.43713	2.64388	1.21661	2.84644	1.78109	0.410247
Novel01667	0.948232	1.12688	0.967875	0.947767	1.44419	0.690781
Novel01668	1.68758	2.00315	1.52745	2.60715	2.51068	1.48417
Novel01672	0.622948	0.149483	0.45618	0.25874	1.15711	0.39437
Novel01673	0.689252	1.67036	0.893595	0.484961	0.308573	2.75587
Novel01674	6.21612	6.14553	5.17694	14.9532	9.94973	7.01612
Novel01679	0.375768	0.502443	0.342287	0.280916	0.864125	0.183164
Novel01680	0.26256	0.51097	0.506765	1.17227	0.957955	0.422098
Novel01682	2.22905	3.62827	3.31973	4.06163	4.88306	2.54435
Novel01683	2.87928	4.34752	3.59444	2.31386	3.1093	3.19963
Novel01684	57.4681	51.5799	84.8918	46.7256	22.905	78.9292
Novel01688	1.18213	1.30564	0.766377	1.75052	1.30424	1.06053
Novel01689	8.14306	9.74038	8.65952	16.4052	14.4489	6.4219
Novel01693	2.47566	3.45527	2.20564	7.38538	4.3763	3.06617
Novel01695	1.28686	1.14208	1.41407	1.50212	1.98215	0.679824
Novel01696	0	0	0	0.0757497	0	0
Novel01698	0.29736	1.03521	0.444126	0.595047	0.360986	0.217206
Novel01701	1.14797	1.0637	1.10442	1.64594	2.15844	0.94784
Novel01703	0.750283	1.00618	0.701476	1.43537	0.781431	0.526319
Novel01706	0.792724	1.37536	0.898245	1.42901	1.34637	0.67238
Novel01707	1.4813	1.58206	1.76086	1.39892	1.37125	2.57607
Novel01708	23.7754	25.1053	27.3337	23.8869	27.4564	25.6711
Novel01710	1.54255	2.04107	2.18068	4.22018	3.84549	1.68475
Novel01711	1.63407	0.930302	2.13916	1.87998	3.04002	2.09386
Novel01712	0.611956	1.18205	1.12791	1.73414	2.15647	1.06131
Novel01715	0.592441	0.688261	0.77871	0.889294	1.27602	0.714566
Novel01719	1.55772	1.33221	1.59265	2.04613	1.7681	1.80438
Novel01720	0.408283	1.25342	0.523292	1.00184	0.681977	0.654261
Novel01722	4.11552	5.39279	4.55228	4.97103	3.8221	3.52804
Novel01724	31.5564	37.4833	38.3453	36.8428	34.6186	39.0337
Novel01725	0.432784	0.255725	0.514862	0.611091	0.354503	0.249141
Novel01726	0.490151	0.305306	0.325524	0.396003	0.418511	0.221265
Novel01727	54.6442	62.531	64.1425	58.6995	46.4697	70.556
Novel01728	1.54722	1.03634	2.00187	1.16793	1.32114	1.80229
Novel01729	2.54559	2.31923	2.94879	2.89641	2.95829	1.938
Novel01731	19.1681	13.8405	19.7551	19.8786	19.1868	24.7033
Novel01732	30.1495	30.5064	30.7156	29.4431	36.852	25.5084
Novel01734	1.11796	0.435516	0.889157	0.916852	2.63272	0.436031
Novel01735	1.60564	1.30032	0.843385	1.56157	0.7533	0.933377
Novel01737	0.746375	0.469642	1.13898	0.910975	0.753369	0.856839
Novel01739	1.51786	1.78436	1.80799	1.01703	0.938964	1.14999
Novel01740	1.57689	1.22032	1.60956	1.38996	1.42401	1.07345
Novel01741	4.58138	5.82588	3.61525	3.70604	2.60692	3.19441
Novel01742	0	0.170716	0.105365	0.108604	0.112294	0.126389
Novel01744	2.9702	3.0807	3.13047	3.18238	2.97123	2.96319
Novel01745	0.114991	0.289612	0.212411	0.110494	0.211044	0.0358453
Novel01746	0.0400657	0.0915665	0.154616	0.0833208	0.187553	0.0414015
Novel01748	0.777212	2.70246	0.948018	1.65512	0.913657	0.452053
Novel01750	5.20512	6.22491	5.74633	3.83536	1.76944	4.21433
Novel01753	6.36665	6.00006	7.45147	7.6249	11.0105	8.20619
Novel01754	2.87349	2.34794	3.10061	2.66497	2.59164	2.4027
Novel01755	0.0975993	0.101074	0.176926	0.221385	0.216573	0.0779571
Novel01757	0.962539	1.01409	1.21539	1.66079	1.44287	0.95855
Novel01759	331.33	338.069	274.653	359.321	527.55	416.305
Novel01760	0.449501	0.198699	0.29152	0.0518874	0.192376	0.151501
Novel01761	10.1594	9.78917	9.16452	7.94822	11.4071	10.3639
Novel01762	4.37185	3.27862	4.07894	3.04457	2.56746	3.85571
Novel01763	0.117073	0.00873432	0.195496	0.06421	0.531649	0.104193
Novel01768	0.60397	0.672306	0.584915	0.760346	0.67308	0.368476
Novel01769	1.48768	1.61404	1.14132	1.85538	1.5005	0.95032
Novel01775	0.285407	0.40614	0.434095	0.28515	0.195184	0.580758
Novel01776	1.01811	1.32603	1.3132	0.831766	0.376774	1.70081
Novel01777	0.363786	0.211849	0.201867	0.730891	1.02927	0.308375
Novel01778	0.112727	0.240262	0.218133	0.251005	0.280237	0.110637
Novel01779	13.131	11.4642	9.99155	4.79243	2.68455	12.5008
Novel01781	3.97472	1.07267	2.77344	0.2152	1.40193	0
Novel01782	0.841713	1.19746	0.799804	1.25776	0.250522	1.75028
Novel01784	0.929063	0.535357	0.99174	1.1427	1.40683	1.27926
Novel01787	5.67725	7.47824	6.16008	6.29296	5.41216	3.50711
Novel01788	0.2907	0.824198	0.549567	0.740253	0.942025	0.416979
Novel01789	1.91473	2.06598	2.26657	2.4408	1.61005	0.981353
Novel01790	187.293	329.048	195.749	379.58	704.739	639.15
Novel01791	1.19542	0.437258	0.99017	0.974702	1.25435	1.11927
Novel01792	0.905849	0.899303	1.01697	1.21239	2.02586	0.561093
Novel01793	0.990837	0.984784	1.01951	1.17319	1.30461	1.59991
Novel01794	0.241186	0.179098	0.25396	0.434746	0.62028	0.122075
Novel01795	8.45781	6.65455	8.10449	3.80213	2.34157	7.29115
Novel01796	0.498004	0.307705	0.546133	0.462528	0.490118	0.527748
Novel01797	2.05749	2.30108	2.45653	2.74476	2.64585	1.8002
Novel01800	27.6301	21.505	28.472	23.3557	28.8696	21.7457
Novel01801	2.69019	4.47708	3.71508	3.46271	5.93457	2.46311
Novel01802	2.94577	7.21579	2.60981	5.87699	2.24434	1.83132
Novel01803	8.50068	17.0093	10.1645	16.6799	18.364	13.2437
Novel01804	2.18552	2.58138	2.20097	3.0433	3.19219	1.42146
Novel01805	3.63265	3.88	3.50862	5.20625	9.02501	3.82231
Novel01806	2.97274	2.1882	4.40828	3.0867	6.37487	6.18481
Novel01807	0.164678	0.0680123	0.935915	0.227497	0.414079	0.433846
Novel01809	1.26902	0.405588	1.36049	1.08204	0.490819	0.705861
Novel01810	0.681249	1.09712	0.680299	1.36996	0.96	0.240229
Novel01811	1.30605	0.499488	1.76295	2.34565	3.01255	1.09057
Novel01812	0.669772	0.579266	0.695943	0.820217	0.584831	0.401204
Novel01815	5.45884	4.00574	5.78834	3.21822	5.01306	7.02483
Novel01816	0.306679	0.378053	0.387173	1.02521	0.410644	0.142066
Novel01817	0.998835	2.63308	1.1344	1.9119	0.302289	0.283565
Novel01818	1.48367	1.8476	1.30722	2.32938	3.1095	1.54207
Novel01821	0.0575403	0.36622	0.203345	0.425584	0.458098	0.365044
Novel01822	2.40954	2.99383	2.85358	3.5859	3.50149	1.70816
Novel01824	0.943083	1.1515	1.23744	1.04064	0.957712	0.769132
Novel01825	1.00188	0.855566	1.24021	1.05594	1.15181	0.774869
Novel01826	0.136367	0.0471977	0.322154	0	0.228416	0.103058
Novel01827	5.78646	7.10562	6.76293	6.40771	10.6168	6.72716
Novel01830	2.40804	2.9368	2.20265	3.95845	2.79724	1.81407
Novel01832	0.119444	0.0634971	0	0.252917	0.0692475	0
Novel01833	0.362726	0.30471	0.325617	0.3909	0.380267	0.394951
Novel01834	22.0322	32.8536	26.694	41.3986	52.0144	29.6394
Novel01838	2.70804	2.77516	1.87015	3.52279	2.7124	1.84337
Novel01839	0.961125	1.67621	1.47606	1.23238	2.21194	0.91208
Novel01841	1.33574	1.1152	1.067	1.14662	0.510023	1.66876
Novel01842	1.02664	0.560852	0.90854	1.34182	1.53577	0.600154
Novel01844	5.38182	5.13933	5.87824	5.29193	3.98478	3.34563
Novel01845	5.66745	6.07666	6.4194	5.30573	5.14342	3.64552
Novel01846	1.60549	1.0452	1.75972	1.90265	0.819042	0.762399
Novel01848	3.77083	2.26174	4.44159	6.48305	5.4094	2.74988
Novel01849	0	0.378981	0.0918202	0.293726	0.752291	0.243685
Novel01850	0.303902	0.0988435	0.426698	0.313565	0.817468	0.342053
Novel01853	0.188089	0.548645	0.441867	0.132052	0.191823	0.439123
Novel01854	1.99275	2.12329	1.82033	1.54192	0.850821	1.09477
Novel01855	0.349064	0.300431	0.31619	0.643831	0.154103	0.364903
Novel01858	0.243067	0.300402	0.230554	0.624148	1.13205	0.667543
Novel01859	12.5678	9.2236	11.4634	14.7796	23.4488	15.8234
Novel01860	1.65046	1.20824	1.46574	1.31195	3.56437	1.79006
Novel01861	0.601408	0.512985	0.491962	0.366676	0.107149	0.333575
Novel01862	0.566569	0.375172	0.521193	0.587287	1.07777	0.106298
Novel01864	0.29798	0.146655	0.674474	0.364829	0.445152	0.195596
Novel01865	1.21318	3.10946	1.2243	4.06436	0.892495	0.927293
Novel01867	0.566325	0.645827	0.637747	1.04925	1.4077	1.07138
Novel01868	2.11856	2.11391	1.42135	2.13211	1.32417	0.88364
Novel01869	0.903125	0.721926	1.25179	0.950151	1.78457	0.704122
Novel01870	0.111047	0.0472569	0.0446157	0.182005	0.396224	0.404138
Novel01873	3.59956	2.37285	3.79406	2.33735	5.49144	4.745
Novel01876	2.68238	2.1982	2.14344	2.77841	2.52849	0.978527
Novel01877	11.9279	18.1114	15.9722	13.0199	49.4962	71.6716
Novel01878	0.680137	0.543971	0.587216	0.561621	1.61308	0.344482
Novel01879	3.59975	4.53791	3.13846	4.03275	3.33366	3.08332
Novel01880	0.676139	0.609293	1.09039	0.725262	0.859812	1.00983
Novel01881	1.62839	1.7613	1.79212	1.95378	1.14585	1.89201
Novel01883	0.216784	0.661094	0.658824	0.389269	0.143934	0.616221
Novel01884	21.7459	18.5462	27.0734	18.7254	16.7781	18.4494
Novel01885	0.309517	0.73513	0.22661	0.575842	0.122297	0.67642
Novel01887	1.9101	2.63733	4.9433	1.89854	7.53493	11.8726
Novel01888	0.537534	0.56507	1.0398	0.728518	0.186212	0.395046
Novel01889	17.0383	6.55919	42.1256	11.0983	19.1084	34.3662
Novel01890	4.45576	4.36693	5.2462	5.38456	6.14732	3.93527
Novel01892	10.9085	13.7747	15.7928	9.04762	12.1335	14.1571
Novel01894	0.501319	0.16523	0.613637	0.118837	0.622048	0.870465
Novel01895	0.530721	0.424493	0.455336	0.702757	1.03202	1.06953
Novel01896	18.0466	19.1763	21.5414	25.6625	28.6918	17.4013
Novel01899	0.0196939	0.0484982	0.0532381	0.0777799	0.0390941	0.0909626
Novel01904	3.41917	2.55045	2.92395	2.93851	2.60455	3.11994
Novel01906	0.253055	0.188756	0.466846	0.175523	0.95066	0.271797
Novel01909	4.04743	3.66364	4.98023	6.21953	6.3847	5.23479
Novel01912	0.841576	0.481538	1.60335	1.42363	1.30106	0.657402
Pbr000001.1	0.311212	0.371382	0.340962	1.00243	0.414246	0.264414
Pbr000005.1	4.57741	2.55923	4.98823	4.73347	5.64299	4.34944
Pbr000006.2	72.1579	86.5138	75.6628	69.6209	68.3355	70.2021
Pbr000008.1	2.10173	2.90143	2.28054	4.03084	3.58806	1.96367
Pbr000009.1	16.7817	14.9211	14.5499	16.2729	25.2446	10.9628
Pbr000010.1	0.70843	0.489137	0.503498	1.09218	0.789224	0.141834
Pbr000012.1	1.93017	1.13223	2.33915	1.26447	3.67723	2.18494
Pbr000013.1	241.613	168.179	238.218	144.314	217.807	248.733
Pbr000015.1	32.0917	29.3041	31.32	29.5477	46.2815	45.6224
Pbr000016.1	7.7478	9.63467	9.48863	10.244	18.4649	7.13952
Pbr000019.1	6.56976	6.87112	7.01899	9.17306	8.51905	5.50813
Pbr000021.1	1.75958	2.68775	2.14875	2.44604	3.05532	1.81203
Pbr000022.1	5.60732	6.60666	7.36594	7.69077	13.7028	6.48947
Pbr000025.1	12.5597	14.1214	14.5162	15.0539	22.3954	11.4813
Pbr000026.1	1.43708	0.89779	1.13091	1.74175	2.33393	2.28148
Pbr000027.1	13.1546	17.4016	9.41169	20.4771	11.4881	6.72273
Pbr000028.1	504.431	564.942	417.235	623.001	406.385	334.094
Pbr000029.1	0.994197	1.87467	1.3361	2.06341	2.56594	1.23833
Pbr000033.1	1.04465	1.1427	1.11792	1.60628	2.24959	0.764484
Pbr000036.1	0.574092	0.890035	0.719875	1.64689	2.14156	0.548381
Pbr000037.1	0.951425	1.22699	1.32706	1.97331	2.92971	1.035
Pbr000038.1	2.08076	3.26636	1.55629	3.13296	0.939947	2.59584
Pbr000039.1	0.722132	0.610499	0.460733	0.451099	0.110974	0
Pbr000042.1	12.3314	13.277	12.7969	9.08908	9.92656	11.5982
Pbr000043.1	214.306	205.579	211.426	200.962	302.756	208.66
Pbr000044.1	15.4098	11.9256	16.4378	35.0075	72.0357	20.2072
Pbr000045.1	0.107252	0.0589969	0.106517	0.103486	0.26963	0.0604574
Pbr000048.1	1.01293	0.783573	0.945339	1.47874	0.973753	0.587584
Pbr000049.1	0.0876163	0.0233168	0.00735379	0	0.0233023	0.0832881
Pbr000050.1	6.45804	19.1854	6.57346	8.89506	3.52627	6.64911
Pbr000051.1	364.187	318.568	345.862	279.265	285.329	433.742
Pbr000052.1	98.4664	145.676	96.7117	159.161	128.904	131.004
Pbr000053.1	18.5227	25.2952	19.5002	24.2528	25.3562	21.2456
Pbr000058.1	16.5047	18.3314	10.5616	24.4799	22.8847	9.50939
Pbr000060.1	23.467	28.8508	21.5202	23.7953	23.4399	20.0252
Pbr000061.1	19.3786	19.5467	18.954	18.8826	16.9271	15.7733
Pbr000063.1	453.613	482.57	440.621	461.056	200.113	75.0791
Pbr000064.1	82.0718	92.0616	92.0648	93.8071	94.4501	68.6553
Pbr000066.1	5.65153	7.01476	5.85802	7.67211	10.9058	6.94953
Pbr000067.1	2.18706	3.58065	3.17245	2.01253	3.38352	2.75964
Pbr000069.1	4.46441	6.46116	5.12484	6.5347	8.07086	4.62575
Pbr000070.1	14.1667	12.6256	13.3314	14.2942	11.9856	15.1665
Pbr000072.1	10.3975	10.5685	11.2213	10.1445	12.7783	9.30548
Pbr000074.1	18.2564	17.1948	19.6281	23.3273	23.8836	15.1234
Pbr000075.1	60.8499	59.2071	66.2006	45.0865	42.6497	60.7739
Pbr000077.1	27.8422	30.3634	31.5396	22.3208	33.1125	35.73
Pbr000079.1	21.7039	23.3918	22.2019	26.2527	26.0763	16.1493
Pbr000080.1	1.57858	2.53296	1.74194	4.38618	5.44045	1.10993
Pbr000083.2	4.14334	7.5177	4.40511	6.39515	7.26275	3.51093
Pbr000084.1	18.0546	17.52	16.8627	19.2258	23.4903	15.3313
Pbr000085.1	1.62472	3.09489	1.6874	2.31815	3.35317	1.40314
Pbr000086.1	0.262657	0.0910518	0.245576	0.317293	0.218243	0.230934
Pbr000088.1	0.962195	0.739452	0.743925	0.188002	0.486229	0.220396
Pbr000091.1	0.221989	0.31384	0.220034	0.498117	0.605852	0.161263
Pbr000092.1	0.740723	1.03071	0.519711	1.18673	1.3411	0.411945
Pbr000093.1	600.192	664.505	553.272	688.02	515.381	328.071
Pbr000094.1	5.38843	3.60422	4.34012	5.51233	4.09783	5.14191
Pbr000099.1	135.25	154.35	136.064	168.328	148.241	111.955
Pbr000100.1	13.9701	17.2895	14.9584	18.7754	24.4344	17.0161
Pbr000102.1	11.533	9.2174	10.3962	9.80435	11.2611	7.89859
Pbr000103.1	4.33565	4.90876	3.98596	6.30736	5.62509	4.30733
Pbr000104.2	3.37938	4.29837	3.8287	4.86351	4.28034	2.68322
Pbr000105.1	38.4404	27.2677	38.0544	21.42	13.6244	35.1832
Pbr000107.1	0.0631724	0.0726698	0.0100152	0.0254389	0.0180168	0.129911
Pbr000108.1	230.559	219.298	280.06	267.261	171.232	338.446
Pbr000109.1	4.54883	6.36487	6.47451	5.74625	6.71688	5.94858
Pbr000110.1	1.33497	2.57877	2.47424	2.31556	3.15059	2.32808
Pbr000111.1	1.54354	1.55992	2.14931	1.69522	1.43518	1.77429
Pbr000112.1	114.534	127.871	121.453	132.696	96.0397	108.058
Pbr000113.1	0.986481	0.359207	1.52107	0.602298	1.3277	0.973678
Pbr000114.1	21.7384	28.8626	23.1717	23.0902	32.4686	26.5679
Pbr000118.1	8.93936	4.9866	11.9122	5.33713	12.0287	67.8067
Pbr000121.1	2.9448	3.91983	4.73583	5.40914	7.30256	3.18366
Pbr000122.1	328.446	285.884	274.038	212.163	187.635	355.655
Pbr000124.1	0.447254	0.743261	0.494525	0.703354	1.00256	0.332956
Pbr000126.1	8.19484	9.04468	8.66068	7.16736	8.54232	6.48205
Pbr000127.1	147.813	163.778	124.446	181.139	216.246	193.712
Pbr000128.1	5.12647	1.43038	4.21831	6.35692	9.16157	20.8927
Pbr000129.1	0.961877	0.190895	0.874459	1.31277	1.94484	3.45049
Pbr000130.1	0.730444	0.0332399	0.623556	1.52087	2.43282	3.25781
Pbr000131.1	12.5943	11.3207	12.1421	14.6214	13.2779	6.56567
Pbr000134.1	0.0274486	0.254892	0.0162004	0.292553	0	0.0433427
Pbr000135.1	3.14507	4.97591	4.00598	4.8877	3.52525	3.10669
Pbr000136.1	84.841	63.6004	111.144	36.0864	62.1748	42.6008
Pbr000137.1	88.1705	84.9803	80.8496	105.527	81.6657	56.8867
Pbr000139.1	27.2155	28.6202	23.353	26.1179	19.0928	21.4136
Pbr000140.1	26.8525	37.9276	28.285	34.142	46.5762	34.4153
Pbr000141.1	1.90085	2.64633	1.69631	2.06056	1.27877	1.21092
Pbr000142.1	1.86975	1.56829	1.70393	2.85221	3.38056	1.46931
Pbr000145.1	2.5567	2.68822	2.62589	2.74302	2.47018	1.65509
Pbr000146.1	3.09683	2.51969	2.25733	7.31642	6.00973	6.05003
Pbr000148.1	48.5379	43.7595	50.3704	46.6361	49.6701	34.6143
Pbr000149.1	17.2078	10.5729	14.3176	18.2682	22.6924	22.1457
Pbr000151.1	0.098049	0.0889779	0.0733167	0.318328	0.481265	0.0595327
Pbr000153.1	3.07973	4.61701	3.66267	4.45414	3.08756	2.34521
Pbr000155.1	10.1889	7.26941	9.82831	10.1345	13.5082	7.68903
Pbr000156.1	10.6273	9.15859	10.9659	8.44091	9.43575	7.26706
Pbr000161.1	8.74398	11.8906	7.88177	7.30904	6.23419	8.38264
Pbr000164.1	0.279998	0.553045	0.313868	0.580459	0.684244	0.212599
Pbr000168.1	2.79618	2.71249	2.11334	3.51168	4.37355	1.5434
Pbr000169.1	3.62481	4.36938	4.00507	4.76118	7.18416	3.97827
Pbr000172.1	0.668112	0.728326	0.558159	0.366782	3.336	0.667904
Pbr000173.1	6.60857	7.08948	7.12273	5.79298	5.00668	4.79756
Pbr000175.1	31.943	34.9265	28.0266	17.0153	10.7979	25.0874
Pbr000176.1	12.9872	20.9946	13.3023	25.0577	27.9004	14.0884
Pbr000179.1	6.49477	7.90355	6.80965	5.83165	4.84365	5.94367
Pbr000182.1	5.7754	9.71914	4.85416	8.18569	3.64997	5.43617
Pbr000183.1	90.4619	109.682	83.6832	307.369	198.083	43.418
Pbr000184.1	1.69116	3.59508	3.28789	4.44125	2.62058	1.09077
Pbr000185.1	31.4327	48.3068	36.2584	39.1959	34.5165	32.5761
Pbr000186.1	1.87906	2.59508	1.60261	1.76512	0.907379	1.13383
Pbr000187.1	80.5302	57.4173	71.2805	25.8574	13.276	97.1388
Pbr000188.2	136.729	137.93	132.415	121.972	141.822	137.501
Pbr000190.1	1777.83	1923.27	1814.39	1292.16	1282.52	1799.68
Pbr000191.1	57.4198	65.3544	63.7703	49.4606	50.1516	69.4659
Pbr000192.1	0.406131	0.7027	1.21306	0.546719	0.925881	0.979106
Pbr000194.1	0.285911	0.928013	0.420769	0.848439	0.594438	0.602008
Pbr000198.1	0.0972847	0.186525	0.130371	0.2189	0.333045	0.49913
Pbr000200.1	1.36623	1.74307	1.43746	2.04316	2.66309	1.40506
Pbr000201.1	4.63059	7.10549	5.89821	6.49295	6.3387	8.76471
Pbr000203.1	0.0684576	0	0.0741958	0.229694	0.58341	0.206347
Pbr000204.1	8.3878	7.50114	7.6027	15.3162	19.9026	9.3545
Pbr000205.4	2.00352	0.949134	1.35615	1.82438	3.28742	3.4907
Pbr000206.1	0.0508542	0	0.0135385	0.098659	0.080594	0.227041
Pbr000207.1	70.534	62.0563	67.2985	48.0806	57.3532	88.4646
Pbr000208.1	17.8548	24.2891	16.0463	24.9867	36.6878	36.883
Pbr000209.1	12.9633	12.3494	11.6443	15.5938	15.5545	8.31038
Pbr000210.1	0.789272	1.79478	0.686561	1.81124	1.51539	0.511542
Pbr000214.1	33.0751	44.7489	32.5736	41.7427	40.2666	35.8082
Pbr000215.1	385.494	406.056	317.774	357.114	302.228	373.005
Pbr000216.1	0.614945	1.81412	0.420558	2.49523	0.23693	0.779777
Pbr000217.1	21.1444	12.955	12.012	18.8732	25.7183	18.6762
Pbr000218.1	30.8778	40.6734	34.0914	24.4567	23.6516	52.9988
Pbr000220.1	57.4796	65.9345	60.7894	66.8578	47.1081	52.5413
Pbr000222.1	16.9667	17.3117	17.1695	18.413	18.806	17.6571
Pbr000223.1	9.21782	3.2544	12.0077	3.08682	3.02128	14.1376
Pbr000224.1	9.91678	9.17228	8.60051	9.78486	10.1738	6.59634
Pbr000226.1	5.50187	8.69254	7.99354	9.53927	10.6515	4.85665
Pbr000227.1	4.16533	9.22434	3.87215	7.10252	8.68748	4.47314
Pbr000228.1	2.05519	6.09114	2.2377	2.98034	1.56216	2.02267
Pbr000229.1	296.177	301.567	244.349	191.511	615.001	632.947
Pbr000230.1	25.7655	32.1739	25.1475	19.1832	11.6289	29.9
Pbr000231.1	0.357657	0.262286	0.325899	0.271645	0.356366	0.481643
Pbr000233.1	1.41807	1.86816	1.42399	0.896784	0.805619	3.97418
Pbr000243.1	3.8989	3.87145	4.4745	4.24882	7.20587	5.74912
Pbr000245.1	0.427443	0.432996	0.609259	0.591672	0.566524	0.376967
Pbr000246.9	2.51767	1.9219	2.03038	2.39915	3.16374	3.72141
Pbr000247.1	0.470794	0.539568	0.499457	0.543469	0.735617	0.495728
Pbr000248.1	5.0299	3.4293	3.65951	5.14659	4.60035	5.33884
Pbr000249.2	0.789989	0.908925	1.20088	1.43228	2.32521	0.990344
Pbr000250.1	8.58813	6.45293	7.56498	7.75947	9.94734	10.7624
Pbr000251.1	67.0733	62.3338	63.8187	57.5978	44.4833	63.7376
Pbr000252.1	1.63719	2.1302	2.30206	2.05584	6.06804	2.15982
Pbr000254.1	9.87292	10.8332	11.8833	8.90451	19.3726	20.0805
Pbr000255.1	1.31804	2.15487	1.0306	1.7519	1.88225	0.648586
Pbr000257.1	36.3305	43.4702	38.1045	31.9801	31.9033	36.2717
Pbr000258.2	23.4613	38.0172	22.2423	27.1742	22.3667	24.2854
Pbr000259.1	2.36465	1.52604	2.02341	1.36163	2.62395	2.09758
Pbr000261.1	16.9351	32.3942	15.0817	13.0492	11.1177	23.6168
Pbr000262.1	0.241119	0.822792	0.460256	0.943655	0.374389	0.364284
Pbr000264.1	1.65761	2.18397	1.72558	1.43643	0.988688	0.871416
Pbr000266.1	1.12725	1.32414	1.6344	1.65104	1.51733	1.35566
Pbr000267.1	9.87856	9.98105	9.64432	6.17047	4.71133	9.09501
Pbr000268.1	0.957278	0.842272	0.439719	0.609414	0.338576	1.14343
Pbr000269.1	7.08426	8.18721	8.61067	7.05271	10.7139	8.84181
Pbr000270.1	67.1235	78.4337	71.6645	50.6029	100.564	104.983
Pbr000271.1	0.164104	0.314118	0.440599	0.663557	1.71327	1.32348
Pbr000272.1	105.664	140.551	120.811	114.607	128.423	134.218
Pbr000273.1	15.7917	16.7732	24.1007	27.668	87.7646	35.4713
Pbr000274.1	60.8375	154.583	58.6648	87.8819	35.1213	78.0035
Pbr000275.1	7.79569	8.56991	7.21095	5.07089	3.69972	6.45739
Pbr000276.2	0.304715	0.412914	0.271335	0.586766	0.709251	0.167965
Pbr000277.1	55.7712	67.368	56.5583	33.0997	24.3177	48.3822
Pbr000279.2	0.159138	0.0801285	0.100337	0.0122163	0.0453864	0.0142933
Pbr000280.1	177.754	119.033	198.286	144.063	194.784	216.203
Pbr000281.1	5.18107	5.1221	5.34523	6.90441	5.84461	3.32348
Pbr000282.1	20.7655	25.7987	24.408	23.6549	24.7009	20.6532
Pbr000283.1	3.77688	3.41821	3.78267	3.38637	5.70775	2.94455
Pbr000284.1	4.44238	5.13634	4.382	6.70874	10.5776	6.75734
Pbr000285.1	5.36116	8.60939	5.95441	8.17662	8.78509	5.20673
Pbr000287.1	59.3997	55.9266	61.0653	50.4981	52.1284	58.9823
Pbr000288.1	12.5324	17.483	13.5343	13.1073	10.9268	11.9249
Pbr000289.1	141.648	108.473	139.248	94.1576	35.2354	167.583
Pbr000291.1	18.8593	14.8931	16.5586	15.3433	12.1426	15.1884
Pbr000292.1	14.6517	17.9853	16.3467	16.8909	20.7283	13.828
Pbr000293.1	206.045	193.124	188.986	240.867	296.041	237.213
Pbr000294.2	10.0376	9.30613	8.73896	15.1259	18.0574	8.47472
Pbr000295.1	0.730988	2.02848	0.445751	1.71785	0.362121	0.619594
Pbr000296.1	9.91082	15.2149	10.4233	12.3011	8.83564	11.0561
Pbr000297.1	292.33	163.598	193.794	161.146	92.2329	432.19
Pbr000298.1	83.1274	64.591	35.4084	38.7435	31.9101	53.5613
Pbr000299.1	2.42502	2.14651	2.34686	5.06191	4.73315	1.58162
Pbr000301.1	123.855	128.481	125.15	112.071	113.642	129.948
Pbr000302.1	48.5258	42.6725	50.885	45.2508	42.4791	48.1226
Pbr000305.1	32.0778	29.6972	39.352	30.0922	33.4034	31.1195
Pbr000308.1	2.60568	2.15627	2.58558	4.19678	4.54711	2.02765
Pbr000311.1	83.5133	91.159	86.4695	88.852	116.236	78.6904
Pbr000312.1	72.6317	45.8044	76.9685	67.4281	57.4031	66.306
Pbr000313.1	7.56143	3.58362	10.738	2.64245	10.2835	6.24104
Pbr000315.1	1.61278	1.76458	1.08461	1.82779	1.4325	1.00557
Pbr000316.1	27.1597	41.2294	30.0266	41.6083	36.9044	26.9215
Pbr000317.1	1.48983	3.01573	1.45225	2.86257	0.599949	0.428576
Pbr000318.1	0.0257337	0.0703826	0.229821	0.105359	0.785899	0.621861
Pbr000319.1	16.0224	15.6679	15.2325	15.1594	11.1212	11.7342
Pbr000320.1	0.246688	0.09324	0.303355	0.193896	0.138263	0.633285
Pbr000321.4	27.2416	33.9424	29.0476	31.8828	19.1053	31.9852
Pbr000322.1	0.00976829	0.309364	0.104047	0.0733666	0.0721755	0.0321793
Pbr000325.1	0.0321992	0.225187	0.103799	0.202489	0.0747276	0.0344033
Pbr000326.1	0.430516	0.333031	0.16112	0.636185	0.111368	0.213644
Pbr000327.1	14.4848	20.3721	12.2296	22.7642	20.1119	15.6802
Pbr000328.1	0.192621	0.183034	0.486557	0.231036	0.339656	0.162389
Pbr000330.1	31.8993	31.9423	33.5791	28.9401	27.6119	26.5203
Pbr000331.1	85.13	83.6173	86.9734	58.5496	39.1449	71.6871
Pbr000333.1	0.0883867	0.0547024	0.16197	0.290863	0.112637	0.0753671
Pbr000334.1	0.85872	0.503798	1.37622	2.07166	0.989114	0.936736
Pbr000335.1	13.1927	10.8362	11.9384	13.7069	15.9943	8.09728
Pbr000336.2	24.6641	14.7152	24.3093	16.8612	9.06278	21.486
Pbr000338.1	8.10757	8.92743	9.14177	8.53812	9.84599	8.63491
Pbr000339.1	12.4129	10.5163	13.937	10.299	10.6455	9.07907
Pbr000340.1	197.395	231.673	209.416	205.86	171.324	166.822
Pbr000341.1	25.748	33.6679	29.1418	20.2607	19.3497	27.606
Pbr000342.1	5.44184	7.68771	6.89715	10.3344	13.2	5.68255
Pbr000343.1	12.5671	13.6592	15.0177	14.5258	13.5262	11.8989
Pbr000344.1	0.686885	0.49251	1.1376	0.865581	1.47097	0.880012
Pbr000345.1	75.915	246.754	68.8052	146.554	77.6979	137.852
Pbr000346.2	31.3665	26.5282	31.731	27.0584	27.941	21.1144
Pbr000347.2	57.3493	48.4579	58.6683	74.498	61.2922	54.5127
Pbr000348.1	1.60615	0.948115	1.36101	1.64663	2.7505	0.81795
Pbr000349.1	5.25315	5.00821	4.759	7.34291	3.34638	3.6147
Pbr000351.1	3.59736	4.00693	3.89979	5.16733	6.45753	3.1735
Pbr000352.3	3.68433	2.72657	2.42572	3.55596	3.47442	2.45512
Pbr000353.1	22.7177	19.7645	21.0527	23.5912	24.5381	15.9721
Pbr000354.1	5.81551	5.69362	5.06338	4.3464	3.8453	5.21927
Pbr000355.1	17.7418	14.9423	14.4961	9.50085	21.7397	18.9237
Pbr000356.1	2.37788	4.81193	1.33891	3.34536	2.22168	0.927187
Pbr000357.1	15.4893	19.1129	14.8732	14.8942	11.8004	12.2138
Pbr000361.1	106.797	127.009	107.147	162.511	118.972	116.188
Pbr000362.1	9.2699	8.52133	8.28483	7.94421	12.3931	6.47219
Pbr000363.1	34.5195	32.0768	38.2127	29.5039	29.0188	28.2224
Pbr000365.1	41.8846	70.1654	55.4469	35.6613	19.4333	39.1872
Pbr000366.1	17.7614	17.1266	19.9135	13.9231	12.0672	14.0749
Pbr000368.3	3.96022	3.47184	4.62837	3.20848	2.55775	3.02739
Pbr000369.1	6.78449	12.7055	8.93019	9.94538	13.5156	16.5254
Pbr000371.1	0.647713	0.661004	0.598951	0.315366	0.261296	0.56391
Pbr000373.1	11.3774	11.0447	11.7889	11.2969	10.6504	8.76606
Pbr000378.1	2.90524	5.73951	3.05855	5.33799	5.55415	2.27565
Pbr000380.1	2.3917	3.08849	2.2839	4.2657	4.06119	1.46338
Pbr000381.1	1.28905	1.22818	1.58455	1.95926	1.96468	1.28579
Pbr000382.1	1.38785	1.3962	1.53994	0.372166	0.0512188	1.1412
Pbr000383.1	2.33572	1.3469	2.45207	0.615795	1.30223	3.21456
Pbr000385.1	0.227171	0.469127	0.181919	0.348543	0.363767	0.148516
Pbr000387.1	4.23477	3.3114	2.99403	3.89078	5.20794	3.1443
Pbr000389.1	7.85285	7.59375	9.47871	8.12066	10.4729	8.95968
Pbr000390.1	0.427813	0.577691	0.767971	1.18353	0.71251	0.743242
Pbr000391.1	31.4805	31.4958	31.1048	42.6969	46.5489	28.5932
Pbr000392.1	294.147	331.427	248.978	1085.07	1042.73	481.702
Pbr000394.1	0.478456	0.629476	0.614191	0.782612	0.962548	0.409307
Pbr000396.1	31.6209	24.8337	37.7412	36.6963	66.2276	37.5271
Pbr000397.1	13.8797	11.4655	15.4324	12.2313	14.8857	16.993
Pbr000398.1	147.771	172.609	168.943	236.996	458.089	182.477
Pbr000399.1	14.798	15.5349	18.5245	16.5583	20.1081	16.5931
Pbr000402.1	45.7954	46.0698	45.8225	29.1106	23.614	46.3405
Pbr000403.1	37.2272	32.5506	34.3131	37.7875	42.9774	26.2298
Pbr000404.1	5.37491	4.03252	7.10184	4.31932	11.3623	7.13861
Pbr000405.1	105.079	85.7775	83.9173	143.931	151.399	48.7347
Pbr000406.1	16.3088	13.771	16.1758	43.2285	47.0679	20.3552
Pbr000407.1	8.7046	10.5482	10.4487	9.33852	6.13646	7.76842
Pbr000410.1	6.22668	13.5311	8.00459	10.932	7.19667	3.49341
Pbr000411.1	35.2995	27.7947	27.6528	17.3395	12.8795	47.0536
Pbr000412.1	3.08815	4.797	2.65023	3.12525	4.12451	2.37839
Pbr000413.1	6.4198	6.71428	6.71475	9.38689	10.4017	5.71991
Pbr000414.1	48.5252	35.4821	54.0048	55.6133	41.5841	52.5832
Pbr000415.1	4.27264	4.50622	3.5246	6.04151	3.86655	1.41433
Pbr000417.1	1.66263	1.23047	1.86334	0.694135	2.00417	3.08492
Pbr000418.1	2.42258	1.40112	2.38998	1.38372	4.28704	3.90609
Pbr000420.1	93.1503	122.649	84.4948	101.357	88.8949	99.2696
Pbr000421.1	12.1617	11.8922	14.2604	7.96255	13.477	12.7321
Pbr000422.1	61.6409	92.8519	67.9596	64.2701	36.5742	57.812
Pbr000424.1	1.77131	1.7973	1.7939	2.08819	2.55521	1.22364
Pbr000429.1	73.2763	69.2012	74.557	51.3875	89.3226	85.4189
Pbr000431.1	66.5679	62.3563	57.2361	39.1696	19.1551	58.79
Pbr000435.1	8.69407	13.4296	4.9814	6.11037	14.2253	4.53048
Pbr000436.1	4.27381	3.47824	4.71338	1.6997	3.01386	4.69874
Pbr000439.1	22.349	14.5748	16.7716	10.6155	16.9837	37.0527
Pbr000441.1	12.623	16.5009	14.0066	17.4246	21.9254	13.7875
Pbr000442.1	13.4466	15.9759	13.1204	17.3425	19.1873	13.4942
Pbr000443.1	3.31215	2.04128	3.47469	1.08914	1.6932	8.14735
Pbr000444.3	3.45266	3.49391	3.82877	4.6345	5.12877	2.77356
Pbr000449.1	0.595569	0.585427	0.346554	0.869357	0.758679	0.116528
Pbr000452.1	2.30236	3.82604	3.40457	5.0698	7.99041	4.03077
Pbr000467.3	2.31697	1.92892	1.63493	1.65181	3.00831	2.01117
Pbr000471.1	2.15191	3.37865	2.12588	4.01937	3.77288	1.84059
Pbr000472.1	36.5806	32.3449	34.2411	24.8565	27.1459	28.4768
Pbr000473.1	8.81114	11.8392	9.10174	12.4458	17.1848	8.37234
Pbr000477.1	8.94435	8.57515	6.46897	7.29711	6.27604	10.2715
Pbr000478.1	11.8714	12.7096	12.713	11.9563	11.3658	12.3212
Pbr000479.1	1.03604	1.06911	0.893345	1.52147	2.12979	0.93778
Pbr000480.1	0.233295	0.442163	0.376833	0.265787	0.816515	0.472345
Pbr000483.1	5.72958	4.45153	3.94763	3.63775	3.69995	4.18561
Pbr000484.1	0.248362	0.0975442	0.070445	0.166852	0.327436	0.138156
Pbr000487.1	2.01828	1.82823	2.37608	2.01133	1.83498	1.17622
Pbr000488.1	476.606	418.135	452.785	524.274	549.824	338.137
Pbr000490.1	1.25772	0.661399	1.22588	1.70632	2.61151	0.795959
Pbr000492.1	0.280423	0.38894	0.406135	0.603265	0.514932	0.269087
Pbr000493.1	5.64242	5.4154	4.93387	7.09926	4.36323	3.43298
Pbr000495.1	0.80506	3.38028	1.31824	1.69709	0.510002	0.780507
Pbr000496.1	16.4456	22.1621	18.2718	14.9371	14.1659	16.8737
Pbr000498.1	8.86387	5.41724	6.17065	7.53381	9.35571	6.83392
Pbr000500.1	0.959646	1.76386	1.23803	1.28577	1.66633	0.522205
Pbr000501.1	7.49901	12.06	7.83528	7.88332	5.66364	14.332
Pbr000502.1	0.367666	0.585308	0.29739	0.503215	0.106577	0.146249
Pbr000505.2	70.2203	56.7393	65.3469	29.5464	9.57412	68.6185
Pbr000506.1	22.6675	31.9472	26.6354	26.888	15.0642	22.1224
Pbr000507.1	6.01547	8.46413	6.51792	4.83123	6.98137	7.24211
Pbr000508.1	14.7967	22.4512	13.5487	25.7349	15.2635	13.2227
Pbr000509.1	0.0863374	0.138573	0.0428883	0.150322	0.239481	0.209884
Pbr000511.1	3.35893	2.95651	2.4892	2.7711	4.93968	2.57886
Pbr000513.1	116.768	157.901	131.453	114.592	87.6446	108.993
Pbr000514.1	1.78916	2.22016	1.98598	2.89698	3.6722	0.953383
Pbr000515.1	226.657	207.25	213.81	219.404	282.168	176.502
Pbr000516.3	3.35937	4.78486	3.79206	1.94033	2.65401	2.94394
Pbr000517.1	3.60552	3.92404	2.70674	6.04798	4.21006	1.23089
Pbr000519.2	8.36764	9.90901	8.63247	12.7811	13.2946	7.88188
Pbr000520.1	1.45714	1.44258	1.09017	2.14444	6.77564	1.05074
Pbr000521.1	39.4826	52.5316	34.666	43.2353	72.2789	73.3297
Pbr000523.1	58.0026	82.1879	54.1897	35.558	32.7863	59.0362
Pbr000524.1	142.959	141.281	146.274	114.585	107.926	139.185
Pbr000527.1	273.287	415.456	234.651	281.648	272.458	231.082
Pbr000528.2	21.2795	22.9094	18.5706	35.8638	30.6445	18.9581
Pbr000530.1	65.9545	55.2291	57.9507	41.866	28.3767	47.2244
Pbr000532.1	3.04037	4.49732	3.0027	3.94624	4.39614	5.20717
Pbr000533.1	11.5992	13.0751	12.0439	11.4439	13.8056	10.9185
Pbr000534.1	1.27274	1.49669	1.21863	1.70333	1.98762	0.995919
Pbr000535.1	40.5902	31.1071	43.8124	65.612	102.237	49.5736
Pbr000536.1	0.223563	0.40427	0.148767	0.202421	0.051686	0.102708
Pbr000537.1	0.626395	0.410693	0.911232	0.663266	0.733647	0.366404
Pbr000538.1	8.79707	10.2833	9.89686	8.30972	9.99405	6.56717
Pbr000539.1	14.8979	23.8831	12.2263	12.4594	13.6712	9.30381
Pbr000540.1	7.42859	9.17325	7.89978	6.82085	7.3544	6.62478
Pbr000541.1	38.3698	47.9719	39.0383	40.3785	38.1743	29.7294
Pbr000542.1	1.11482	0.474638	0.647897	0.799938	1.99378	0.480625
Pbr000545.1	14.576	17.1572	16.1216	16.5205	15.1846	13.8867
Pbr000546.1	24.9001	22.4784	27.7014	22.0403	28.1195	20.7726
Pbr000547.1	0.435925	0.410706	0.0803747	0.389116	0.347916	0.112965
Pbr000550.1	5.81065	4.95545	6.97955	6.00995	11.0842	8.2095
Pbr000551.1	49.2701	47.5878	46.3792	49.0139	48.6216	45.2034
Pbr000553.1	73.5164	82.9357	76.3686	75.8426	63.7976	78.1396
Pbr000555.1	51.9899	39.0659	55.5163	24.2138	10.5709	79.4466
Pbr000559.1	0.838601	1.89155	0.858628	1.43918	0.138164	1.18154
Pbr000561.1	0.0214384	0.176661	0.0367778	0.0460176	0.0102513	0.0105094
Pbr000562.1	1.85523	2.42863	2.22147	2.37329	5.19094	2.03163
Pbr000563.1	7.64777	14.7028	6.14967	6.21191	5.16697	15.2629
Pbr000567.1	349.725	295.985	306.531	270.268	480.227	288.188
Pbr000568.1	15.5541	20.4534	16.153	27.5943	29.103	17.0533
Pbr000573.1	0.217619	0.434118	0.297079	0.317405	0.274704	0.107565
Pbr000574.1	22.1025	21.6594	21.8934	26.9239	29.6612	17.56
Pbr000576.1	2.1467	3.49419	1.36844	1.72577	0.665795	1.20408
Pbr000578.1	1.40212	0.588897	2.31998	0.399254	1.1404	1.65297
Pbr000579.1	79.4331	73.2704	84.4197	47.6722	107.097	83.7268
Pbr000580.1	1.39298	2.20482	1.6779	2.22828	2.95761	1.70841
Pbr000581.1	3.1953	4.37512	3.80055	4.90752	5.17855	4.02877
Pbr000582.1	0.188269	0.147463	0.347055	0.192171	0.152022	0.200358
Pbr000583.1	1.05203	1.07202	0.666543	1.95181	1.94576	1.02849
Pbr000584.3	9.62304	10.3275	10.6419	9.39251	11.6923	11.5533
Pbr000591.1	63.9379	54.0159	60.3316	52.5896	68.908	43.005
Pbr000592.1	660.49	525.744	593.716	582.831	814.041	509.37
Pbr000593.1	2.36516	2.49288	2.70933	2.61482	4.26706	1.81296
Pbr000594.1	2.45234	4.44463	2.98319	3.67554	4.35105	2.44807
Pbr000595.2	8.41609	7.64708	8.2113	11.8712	17.2215	9.36573
Pbr000601.7	31.5073	29.9207	33.0283	28.7072	29.0489	25.5741
Pbr000602.1	5.38844	6.48887	5.44111	7.11078	9.1021	4.56873
Pbr000603.1	0.264677	0.218251	0.177668	0.388558	0.220731	0
Pbr000604.1	5.8316	4.40729	5.30468	5.48601	3.93022	3.02735
Pbr000605.1	0.70638	0.754956	0.80406	0.623169	0.927161	0.492154
Pbr000607.1	0.413798	0.600124	0.476454	0.713921	0.325251	0.300231
Pbr000609.1	13.0579	15.5309	14.8737	8.69567	4.15881	10.3465
Pbr000610.1	26.2136	18.0528	15.2367	23.0126	25.4808	13.7477
Pbr000613.1	115.944	115.543	109.086	153.458	121.996	100.863
Pbr000619.1	4.45701	6.35887	5.23321	5.58576	6.25455	3.3042
Pbr000620.1	7.62605	6.13262	8.505	6.93305	10.5792	4.72565
Pbr000623.1	1.27332	0.993197	0.965981	2.0074	1.42279	0.719935
Pbr000627.2	1.2187	0.599733	0.749678	1.04957	1.70489	0.661905
Pbr000633.1	0.158863	0.199113	0.157927	0.312847	0.526911	0.402815
Pbr000642.1	5.76432	5.85218	4.52669	6.2955	6.21164	5.05145
Pbr000646.1	13.5209	20.2834	12.8843	15.3007	18.1795	18.2287
Pbr000647.1	6.15671	5.20631	5.65173	6.34425	8.48456	4.25037
Pbr000648.1	44.5265	37.0405	40.881	40.2835	44.3266	31.7714
Pbr000650.1	58.5481	89.5417	57.5659	66.4302	67.3298	73.7564
Pbr000651.1	0.222463	0.135579	0.0322514	0.485332	0.69667	0.108137
Pbr000653.1	6.21523	5.81489	5.39648	6.48604	8.45242	9.33008
Pbr000654.1	59.655	73.3147	53.2827	47.1158	66.3546	88.2426
Pbr000655.1	0.582614	0.650192	0.44228	0.212551	0.319723	0.354208
Pbr000656.1	0.889743	1.16452	1.42475	0.926488	1.07676	0.858447
Pbr000659.1	15.1069	15.5755	16.4003	21.0335	23.3955	12.4272
Pbr000661.1	0.144694	0.0340336	0.204983	0.0319972	0.141335	0.13703
Pbr000662.1	4.96952	6.55081	4.26111	10.0558	10.0081	5.15902
Pbr000663.1	2.83749	3.29924	2.94319	4.03947	7.54491	2.65604
Pbr000664.1	39.5398	36.1536	40.5725	37.4527	56.7796	38.7833
Pbr000667.1	28.4007	18.3337	23.1895	26.6755	22.7109	23.8224
Pbr000670.1	2.20408	3.14105	2.5921	2.71804	2.21023	2.53807
Pbr000671.1	2.66009	4.16716	2.63013	2.2603	3.42769	3.76753
Pbr000672.1	7.96054	4.91975	7.50299	8.99734	8.99563	3.26798
Pbr000675.3	2.42303	1.09396	2.62493	2.55305	3.97242	4.04937
Pbr000676.1	0.489227	0.767955	0.925105	0.973934	0.565092	0.279359
Pbr000677.1	21.8596	16.5532	22.3775	23.7384	18.4172	12.5436
Pbr000678.1	3.78186	3.13684	4.43162	4.45889	2.27184	2.22346
Pbr000679.1	0.880185	0.941152	1.16162	1.55885	0.936683	0.545294
Pbr000683.1	14.625	17.3582	14.1952	23.6699	15.465	8.8816
Pbr000684.1	42.2128	30.3588	35.9321	34.1424	32.7469	40.7686
Pbr000686.1	0.151486	0.641297	0.506562	0.141577	0.343682	0.0640312
Pbr000687.1	0.555323	0.660113	0.345479	0.280734	0.410052	2.81899
Pbr000689.1	2.84482	3.70873	2.71462	8.19798	5.63146	7.89457
Pbr000691.1	27.8478	32.1294	23.066	27.056	23.661	31.2859
Pbr000692.1	0.703715	0.660739	0.564632	1.35097	0.890899	0.278508
Pbr000696.1	19.7663	20.6697	18.538	30.42	20.5067	16.6884
Pbr000697.2	15.1992	15.7256	13.6666	14.7795	12.2878	14.2505
Pbr000698.1	14.1984	35.116	17.7564	14.6861	15.7362	38.2598
Pbr000702.1	47.6889	56.7051	52.0989	54.9348	46.8774	44.5066
Pbr000703.1	0.609976	1.12634	0.812586	1.29215	1.6364	0.894795
Pbr000708.2	4.98361	4.26501	4.08424	4.93422	5.80451	2.82496
Pbr000710.1	2.21019	5.33039	2.03537	8.3539	2.73629	1.47428
Pbr000711.1	89.3773	134.709	68.1018	194.434	60.5138	49.7077
Pbr000712.1	6.76334	17.4804	6.66887	15.0553	9.13171	6.29105
Pbr000714.1	42.7786	77.6356	26.1883	84.5131	47.0199	49.058
Pbr000716.1	1.63874	2.16083	1.95124	2.03312	2.02548	1.4748
Pbr000717.1	1.55465	1.91536	1.65913	2.63239	2.69503	1.29378
Pbr000720.1	0.447545	0.399391	0.594465	0.749212	0.639856	0.291983
Pbr000722.1	4.72959	6.03413	4.94282	7.32919	5.87672	3.24563
Pbr000723.1	0.319259	1.00852	0.555526	0.827184	0.264349	0.0164594
Pbr000724.1	67.7019	102.129	70.1804	84.9529	68.5366	74.0489
Pbr000725.1	1.01623	2.45507	1.29933	3.34722	3.04409	1.83773
Pbr000726.1	0.336606	0.161533	0.238328	0.155679	0	1.08546
Pbr000727.1	8.69859	10.3589	9.77723	9.33206	7.83729	7.60415
Pbr000728.1	12.6784	14.5005	14.7119	11.7947	12.2076	10.2921
Pbr000729.1	51.4474	53.5117	54.5266	44.111	48.59	45.7865
Pbr000731.1	1.53988	2.16065	1.66078	2.03478	3.14304	1.72687
Pbr000734.1	4.04682	18.3209	3.6092	7.28772	2.39522	7.21498
Pbr000735.1	0.915903	0.86232	0.192284	0.722264	0.617193	1.04909
Pbr000736.1	2.92963	2.03916	1.96435	2.36063	4.16561	2.42775
Pbr000739.1	0.181743	0.152104	0.289438	0.239032	0.3796	0.212241
Pbr000740.1	14.5046	15.9321	12.7046	18.7161	19.4802	13.6634
Pbr000741.1	3.36472	3.86237	3.44939	5.88172	4.07861	2.43912
Pbr000743.2	6.97649	8.5191	6.77011	9.15306	9.58568	6.64763
Pbr000744.1	6.47937	13.1436	7.94957	7.93395	17.9266	12.7516
Pbr000745.1	26.7338	24.7051	23.827	35.773	36.385	29.5946
Pbr000746.1	31.9061	38.9681	31.9935	29.8385	26.9131	24.9882
Pbr000747.1	0.212258	0.339328	0.0890434	0.333201	0.18701	0.291982
Pbr000749.2	1.99726	3.78054	2.65211	2.06521	1.93445	3.4531
Pbr000750.1	7.0697	4.06718	8.06721	8.65051	12.4889	5.23428
Pbr000751.2	23.1896	22.1977	23.9479	25.732	23.4963	15.8597
Pbr000752.1	25.3917	25.9054	26.007	26.1323	20.541	18.7285
Pbr000754.1	132.075	136.902	121.559	130.505	73.6668	86.3702
Pbr000755.1	44.4641	43.1673	46.6001	35.5047	41.6072	31.7568
Pbr000757.1	3.24299	3.33972	3.5544	4.62146	4.42286	2.94919
Pbr000761.1	1.27376	1.49298	1.55169	3.10123	2.66954	0.841729
Pbr000762.1	30.3835	47.4357	26.7733	60.9717	53.9315	21.0452
Pbr000763.2	48.2612	59.5487	47.5199	32.4235	36.8074	44.9383
Pbr000764.1	5.01015	5.75147	5.37672	6.34029	7.16397	3.53961
Pbr000768.2	43.2792	38.1728	41.2267	45.644	58.7856	30.3047
Pbr000770.1	5.08327	6.01685	5.23686	9.7689	8.10197	2.63883
Pbr000771.1	74.0808	87.2212	73.7162	105.895	73.3793	68.8006
Pbr000772.1	2.7474	2.32806	2.6983	2.29574	3.0199	1.44625
Pbr000776.1	30.1731	31.6199	34.9194	32.8987	44.4432	29.6926
Pbr000777.1	126.723	113.976	129.025	168.663	187.527	95.015
Pbr000778.1	83.0022	85.4549	94.7648	68.8183	100.47	102.916
Pbr000779.1	9.65876	11.2156	11.8567	7.0196	9.57181	7.4436
Pbr000780.1	65.0544	59.2929	64.3761	62.0553	76.9772	57.6886
Pbr000781.1	0.17456	0.0783168	0.249939	0.34343	0.257482	0.107246
Pbr000782.1	10.6499	9.47163	12.2064	10.1402	9.42401	7.82408
Pbr000785.1	35.5583	29.5966	33.4887	38.1004	43.2694	35.4847
Pbr000786.1	9.23254	11.0565	11.2598	11.525	17.5648	8.62828
Pbr000788.1	1.41509	1.43239	1.25155	1.03282	1.4848	0.900633
Pbr000789.1	185.475	221.743	237.471	177.837	130.969	218.215
Pbr000795.1	0.578986	0.493489	0.563554	0.764985	0.876604	0.340224
Pbr000802.1	8.20055	7.09095	7.84569	9.40135	10.5783	5.60037
Pbr000805.1	16.305	16.5965	18.4622	21.1468	30.8296	21.6837
Pbr000807.1	0.0818029	0.192349	0.163959	0.0177529	0.203716	0.101934
Pbr000808.1	16.2091	14.4101	13.1526	9.06246	13.5037	3.77535
Pbr000809.1	17.8297	13.8688	15.9407	8.81901	11.7003	8.3986
Pbr000811.1	18.0585	12.5775	12.7884	5.53042	11.1156	14.5249
Pbr000812.1	24.9538	20.3876	20.5029	14.1025	23.7286	24.0686
Pbr000813.2	0.0757515	0.245102	0.160382	0.710207	0.501154	0.566407
Pbr000821.1	24.6133	33.2846	15.9042	24.6475	28.1114	17.5131
Pbr000824.1	7.86304	3.96321	5.66006	6.85735	9.14702	2.87999
Pbr000825.1	52.1155	49.9468	45.4062	58.8629	60.6609	35.8998
Pbr000826.1	2.59681	1.48577	2.2941	1.95941	5.12869	3.48359
Pbr000827.1	6.36725	9.32952	6.02298	7.95858	13.1477	9.15541
Pbr000829.1	119.584	137.527	129.586	126.485	173.891	149.262
Pbr000830.2	4.37036	4.39462	5.64264	5.05276	6.13229	5.28032
Pbr000831.1	0.868114	0.66784	0.958871	0.96473	0.98347	0.842247
Pbr000832.3	45.6612	51.6011	47.4652	42.3842	43.0099	49.2758
Pbr000833.1	0.405964	0.665415	0.417093	0.764257	1.29864	0.465913
Pbr000834.1	1.27119	1.33347	1.20673	1.75867	1.00905	1.0106
Pbr000835.1	1.24728	1.4851	1.58261	1.6696	1.6426	0.797654
Pbr000836.1	11.7078	10.9527	12.533	9.7456	10.7167	7.35928
Pbr000837.1	9.53639	10.7018	10.8525	15.4928	20.6322	11.1024
Pbr000840.1	6.01677	7.49356	6.72065	10.0648	11.5648	7.27608
Pbr000841.1	9.16426	9.15138	9.94483	9.39282	12.3865	6.70855
Pbr000842.1	23.072	12.443	27.0201	57.8845	89.1724	41.1668
Pbr000843.1	0.566931	0.87525	0.499472	1.18814	0.551707	0.439002
Pbr000844.1	18.5095	25.6821	18.5444	32.0617	27.0649	19.4009
Pbr000846.1	119.765	102.454	121.65	100.776	137.992	99.0383
Pbr000847.2	157.361	102.354	111.756	168.244	163.186	74.0314
Pbr000848.1	214.256	223.096	182.529	242.534	184.633	167.654
Pbr000849.1	2.22369	2.31235	1.98705	5.08649	4.13308	1.89089
Pbr000850.1	8.48604	11.1005	8.59607	13.292	13.5567	7.43719
Pbr000851.1	1.20668	1.78491	1.41354	1.94012	1.33598	0.891836
Pbr000852.1	21.4019	20.9934	21.6	26.6044	25.165	14.7798
Pbr000853.1	3.9942	2.95744	3.71176	7.29808	7.52596	2.5501
Pbr000854.1	0.0952265	0.13082	0.116969	0.0865103	0.185282	0.064395
Pbr000857.1	15.1587	18.772	16.4274	20.7005	23.0353	10.3981
Pbr000858.1	13.9524	14.6558	15.3476	17.346	18.8141	12.6381
Pbr000859.1	1.14239	1.59754	0.8641	1.56154	1.35862	0.761701
Pbr000860.1	2.17867	1.77756	2.2729	2.16314	1.40318	2.14884
Pbr000869.1	1.55563	2.97785	1.89353	2.30974	2.22593	1.56766
Pbr000871.1	0.251126	0.0455851	0.134003	0.349968	0.231316	0.0512557
Pbr000875.1	8.86351	12.2291	11.3846	12.6357	10.0558	7.14553
Pbr000876.1	9.25385	15.4262	8.99269	9.15322	8.50073	11.5698
Pbr000877.1	44.6678	49.8367	47.6996	42.1541	46.5325	46.3084
Pbr000879.2	9.37772	7.65774	9.44126	8.35455	10.9332	5.8964
Pbr000880.1	1.69073	1.95815	1.79647	2.99876	3.08527	1.50866
Pbr000881.1	159.01	203.32	163.183	228.147	123.17	192.679
Pbr000884.1	5.12094	5.65621	5.43186	7.57715	9.40243	5.42076
Pbr000888.2	38.9675	52.4075	43.2824	44.8035	50.3175	49.4346
Pbr000889.1	0.635123	0.655986	0.543024	0.72291	0.382075	0.208898
Pbr000890.1	2.79358	2.50248	2.47599	2.70503	4.81244	1.75447
Pbr000891.1	1.91835	1.73651	2.08786	2.09039	3.2691	1.70116
Pbr000892.1	17.4825	18.7946	19.3686	18.1026	21.3849	20.7798
Pbr000893.1	11.3313	10.795	11.8523	12.4478	14.0612	14.0913
Pbr000910.2	2.43569	2.73173	2.95302	2.72273	1.69247	2.41334
Pbr000911.1	6.55683	7.79925	7.2019	5.90495	4.82112	4.53235
Pbr000912.1	9.31356	9.10038	10.9273	13.9595	14.7363	11.5832
Pbr000915.1	0.0897401	0.0623432	0.122573	0.0575603	0.0479453	0.0796412
Pbr000919.1	0.351624	0.286013	0.332983	0.0341002	0.0845932	0.753698
Pbr000921.1	1.41324	0.556768	1.14194	0.244151	0.871671	2.62886
Pbr000922.1	2.14948	3.00462	2.33649	6.24421	4.17475	3.59234
Pbr000923.1	1.83883	2.21515	2.10755	1.65118	1.12297	1.5506
Pbr000924.1	1.20915	0.80387	1.022	0.91293	0.651934	1.03512
Pbr000926.1	13.2992	12.6019	13.6819	11.87	12.3681	8.71272
Pbr000930.1	0.750829	0.800837	0.824118	0.982585	1.05736	0.842474
Pbr000932.1	0.704162	0.377724	0.553841	0.307099	0.848797	0.766285
Pbr000933.1	2578.81	2064.95	2331.2	1544.09	1429.26	2609.55
Pbr000935.1	3.71566	4.21172	4.95678	3.22105	3.19274	3.78526
Pbr000948.1	0.0568999	0.0691972	0.0478362	0.0437174	0.0498378	0.00452075
Pbr000957.1	4.65971	6.91605	6.05669	5.9719	5.34246	3.20884
Pbr000959.3	29.2405	41.4188	33.229	47.3112	48.4132	36.7163
Pbr000963.1	83.9723	62.8047	80.4461	60.7272	67.3423	69.1132
Pbr000964.1	11.2584	11.9834	13.4065	15.4361	15.1718	8.52077
Pbr000966.1	11.1929	13.9008	13.0082	10.3823	9.82326	14.3423
Pbr000969.1	6.67847	5.87726	7.61326	6.26583	4.06648	4.48373
Pbr000970.2	12.8651	13.0486	13.2562	14.7112	14.1319	9.51626
Pbr000971.1	301.573	231.974	337.131	403.101	299.036	291.917
Pbr000974.1	24.1603	21.1848	23.8132	27.7037	36.6535	20.4913
Pbr000976.1	7.55828	6.5195	10.5238	15.3219	15.8345	8.09013
Pbr000977.1	15.0763	17.4021	13.7797	17.765	28.8036	16.6305
Pbr000978.1	1.7354	1.67671	2.96212	2.34732	3.74164	2.25219
Pbr000988.3	83.4667	111.575	83.0244	119.881	93.3751	159.026
Pbr000989.1	36.0629	31.555	44.6943	25.9308	33.9648	39.9109
Pbr000990.1	35.2687	37.7548	35.1073	22.5589	12.7087	27.7109
Pbr000991.1	0.269278	0.34571	0.468588	0.150508	0.101075	0.570217
Pbr000993.1	0.657222	0.420671	0.414892	0.946463	1.01444	0.565585
Pbr000994.1	0.331442	0.334371	0.322563	0.423758	0.296085	0.127725
Pbr000997.2	45.5415	45.6819	47.2687	37.2524	84.6397	42.9328
Pbr000998.1	9.68576	14.0105	10.5762	10.4672	5.20155	7.8544
Pbr000999.1	35.8312	41.1455	34.7706	51.4881	53.7986	41.9962
Pbr001000.1	30.3479	25.7125	32.5962	15.5226	4.37478	50.012
Pbr001001.1	82.9745	81.3323	101.869	77.0444	68.4895	97.0165
Pbr001002.1	4.26797	5.56086	5.07843	8.54934	9.10915	4.95074
Pbr001003.1	3.9119	4.63723	4.34443	8.1387	8.75167	4.50997
Pbr001004.1	0.174317	0.315107	0.237765	0.240823	0.121137	0.0747287
Pbr001014.1	2.37841	2.69437	2.07358	2.5038	1.99086	1.86005
Pbr001032.1	0.782957	1.55992	0.599161	1.289	0.713812	0.288599
Pbr001034.1	1.47746	1.24544	1.33984	1.75307	1.71245	1.3505
Pbr001035.1	0.0667255	0.22864	0.0667355	0.249493	0.137199	0.297228
Pbr001037.1	15.394	18.3505	14.7252	18.3232	24.707	12.7278
Pbr001038.1	87.3936	87.5798	118.126	70.7711	100.86	117.025
Pbr001039.1	54.6475	49.7089	54.507	45.3965	53.4811	43.5724
Pbr001040.1	178.837	139.887	184.599	141.088	214.828	120.159
Pbr001045.1	0.0373105	0.0485846	0.143969	0.0272918	0.0289936	0.119441
Pbr001047.1	2.91083	4.32262	3.37198	2.86289	4.97726	3.10316
Pbr001052.1	0.18543	0.451134	0.1312	0.301538	0.187973	0.114132
Pbr001055.1	1.80102	2.44004	1.92531	1.8454	2.30914	1.66428
Pbr001057.1	110.9	104.667	104.912	110.943	146.638	98.1289
Pbr001058.1	33.6342	32.7903	29.8513	43.6927	43.0293	30.8253
Pbr001060.1	1154.01	1569.21	1358.35	1211.95	1695.51	1603.41
Pbr001061.1	4.39157	5.53835	5.47439	7.79342	8.07406	3.28181
Pbr001063.1	29.5767	28.892	31.2955	16.7184	14.6424	20.1372
Pbr001064.1	5.00312	3.0605	5.26506	4.57916	6.2668	5.23993
Pbr001065.2	6.70523	10.0058	6.61571	9.36498	6.39505	6.03841
Pbr001067.1	162.308	110.012	110.474	40.5405	25.2323	156.834
Pbr001068.1	1.34759	1.23011	1.60823	1.02046	1.50661	1.14785
Pbr001070.1	22.3893	27.8916	21.6179	18.2657	12.6512	20.346
Pbr001071.1	50.1035	39.5252	47.038	25.1414	16.9197	74.4263
Pbr001072.1	3.24219	2.49483	2.81487	2.42375	3.59426	4.73282
Pbr001073.1	2.69016	2.34361	2.52029	2.74389	3.6398	2.38029
Pbr001074.1	390.248	448.431	434.314	251.011	403.151	601.025
Pbr001076.1	11.8925	11.8309	14.7611	11.1701	11.0445	11.2752
Pbr001078.1	1.64569	2.54407	1.96873	1.48739	0.417926	1.16455
Pbr001079.1	4.11657	5.53213	4.25887	5.7137	6.16421	3.72383
Pbr001083.1	56.6645	90.6806	58.7987	89.3901	57.1473	34.0879
Pbr001085.1	5.35242	10.1004	6.51525	8.23469	6.76341	2.80915
Pbr001086.1	10.0741	9.15167	9.52016	9.4354	11.9363	6.64409
Pbr001089.1	2.85793	3.10831	2.11251	2.45412	1.94449	1.50601
Pbr001091.1	4.81509	6.96383	5.47355	7.12584	9.56976	3.95599
Pbr001093.1	198.899	241.796	232.679	155.101	136.932	198.491
Pbr001094.1	0.859898	0.746804	0.661445	0.662692	0.680566	0.483413
Pbr001095.1	9.10917	19.4629	12.3251	15.867	6.94303	11.9149
Pbr001096.1	2.27251	3.32828	2.886	2.91062	3.67432	2.02068
Pbr001097.1	101.819	115.309	107.62	113.849	117.309	103.612
Pbr001098.1	58.3771	67.1435	68.1793	74.0861	64.5076	50.7744
Pbr001100.1	2.47374	1.3181	2.19354	1.93647	6.3951	4.78687
Pbr001101.1	5.67584	6.74905	8.41826	6.75161	6.01882	5.41273
Pbr001102.1	0.923157	0.697211	1.3655	0.782188	1.26035	0.887276
Pbr001103.1	14.5669	15.6968	13.175	26.4129	19.1184	6.00847
Pbr001106.1	1.85224	2.15346	1.46874	1.66832	3.02055	1.29133
Pbr001107.1	11.8162	11.5818	13.2191	14.6054	12.3485	8.92859
Pbr001108.1	7.58498	7.98094	7.92452	8.82902	9.57611	5.26051
Pbr001115.1	4.71733	5.09033	5.31593	4.69423	4.06922	3.58104
Pbr001119.1	0.633389	0.407175	0.47498	0.408893	0.190644	0.389358
Pbr001131.1	0.472526	0.405006	0.331731	0.458535	0.366137	0.239175
Pbr001135.2	1.61194	2.05498	2.08997	3.8987	4.46039	1.38131
Pbr001136.1	195.502	114.794	187.384	186.828	150.677	176.752
Pbr001137.1	232.993	267.622	260.233	283.379	192.475	155.63
Pbr001138.1	75.9904	87.6012	87.4705	68.4329	44.7317	57.9474
Pbr001139.1	34.0288	36.0949	33.8174	33.5617	27.7105	30.6265
Pbr001140.1	0.967285	1.82443	1.12238	1.23118	0.127201	0.691787
Pbr001147.1	0.399513	0.287689	0.32968	0.868493	0.806811	0.207882
Pbr001154.1	472.826	402.393	488.893	488.635	933.343	414.98
Pbr001155.2	26.7939	29.2737	28.9511	22.411	32.0576	24.4235
Pbr001157.1	0.144005	0.271629	0.166537	0.146513	0.033175	0.100951
Pbr001160.1	3.13627	4.03441	3.9099	4.16523	4.3257	2.69552
Pbr001165.1	2.75781	3.05944	2.11599	3.2818	2.56901	1.71904
Pbr001166.1	4.23171	4.27785	7.36567	6.5663	8.54793	4.80249
Pbr001177.1	7.80349	5.20765	5.17839	4.50518	14.2316	14.8483
Pbr001178.1	12.9204	9.32064	8.87346	6.92893	19.4235	23.2679
Pbr001181.1	1.90677	1.47702	1.95922	0.882613	1.44781	2.41319
Pbr001183.1	2.52044	2.04863	2.48838	1.86927	1.60467	1.93749
Pbr001184.1	6.69239	6.21952	6.88749	9.36234	11.5001	8.1505
Pbr001185.1	0.960596	1.22821	1.35772	1.18547	1.62105	0.84856
Pbr001186.1	4.10717	5.00112	4.72685	4.42324	5.92547	3.47526
Pbr001187.1	1.91888	2.86498	1.96568	2.56852	2.59512	1.28224
Pbr001189.1	68.2029	60.5918	64.9778	68.4469	84.6533	56.287
Pbr001194.1	15.8163	17.7732	19.1137	16.6479	20.271	16.5229
Pbr001195.1	2.34113	2.05744	1.61778	2.74394	2.28172	0.763128
Pbr001200.1	14.0292	12.8272	14.226	15.3252	16.9566	10.9218
Pbr001203.2	12.503	9.68578	12.0375	11.5365	13.0108	6.80196
Pbr001207.1	0.451504	0.223033	0.560431	0.210824	0.850324	0.29391
Pbr001208.1	4.48646	3.93723	4.70184	4.22458	6.36136	4.54229
Pbr001210.1	1.6511	1.45314	1.77759	1.60809	1.62598	1.01431
Pbr001211.1	6.61108	7.47236	6.61846	5.71665	5.29411	5.58468
Pbr001212.1	0.687028	0.458181	0.64076	0.677008	0.900564	0.280323
Pbr001216.1	0.67991	1.12105	1.59704	0.525983	1.06825	0.760688
Pbr001218.1	0.210564	0.184488	0.0171112	0.171142	0.149503	0.0376398
Pbr001226.1	3.46795	3.32484	3.68174	3.45702	1.79737	2.15689
Pbr001231.1	5.90871	4.35075	5.15189	10.484	9.82223	5.21223
Pbr001232.1	6.49946	8.11934	6.74688	7.76084	10.0096	5.82126
Pbr001233.1	10.1271	13.9054	10.6064	13.8419	17.1945	10.0655
Pbr001234.1	18.1987	20.8065	21.0992	18.6348	17.0408	14.3097
Pbr001235.1	3.11515	4.07862	4.09022	2.91627	3.20461	3.72426
Pbr001236.1	15.2296	10.5049	13.6265	9.46638	8.06434	7.23111
Pbr001237.1	12.2913	12.3819	13.8651	11.2549	7.06069	8.42639
Pbr001238.1	4.68171	13.31	4.64712	10.8127	10.2604	17.3186
Pbr001239.1	2.32487	2.11573	1.9151	2.32888	3.1542	2.75421
Pbr001240.1	1.69767	1.23226	1.4606	2.1793	1.42885	2.08345
Pbr001247.1	4.73577	3.72622	6.87029	10.1473	16.8416	6.08066
Pbr001248.1	0.14308	0.069232	0.052135	0.1132	0.101292	0.104476
Pbr001251.1	110.967	78.5524	103.769	83.7101	109.338	98.0316
Pbr001252.1	583.106	388.19	545.884	508.741	710.308	432.453
Pbr001254.1	1.441	2.13779	1.3381	2.17488	2.19646	2.91236
Pbr001255.1	2.8825	4.3905	1.91858	3.28828	2.66841	5.1756
Pbr001257.1	5.33773	6.08691	5.39942	6.10475	7.52414	6.63735
Pbr001258.1	27.4599	29.7938	29.7143	35.6726	43.3926	26.2838
Pbr001268.1	29.1244	26.0936	31.2704	24.2557	28.1181	22.8112
Pbr001269.1	3.44748	2.1844	3.17111	3.31865	5.13158	2.70956
Pbr001271.1	9.66349	14.8286	11.0641	10.9223	9.76586	9.05235
Pbr001272.1	4.20883	6.42305	4.50584	5.78722	6.91887	3.30007
Pbr001273.1	44.0267	34.1273	44.6053	39.9117	41.2713	42.5868
Pbr001275.1	4.36893	3.78443	4.89417	5.06423	6.58737	3.63095
Pbr001276.1	89.1387	101.995	70.5936	66.9895	46.0124	100.34
Pbr001278.2	182.352	214.822	228.086	209.964	194.043	195.385
Pbr001283.1	0.559378	3.22628	0.562553	2.66515	0.528822	2.27345
Pbr001286.1	4.59412	3.61842	4.58034	5.00591	5.28697	2.79824
Pbr001287.2	12.8644	10.3971	10.9282	12.937	13.4749	6.38892
Pbr001290.1	25.3827	28.0277	26.4347	26.1673	34.8351	22.518
Pbr001291.1	2.61406	3.8112	3.05666	2.82925	3.27149	3.89816
Pbr001292.1	1.13171	0.852973	0.818409	0.773598	0.213595	0.789641
Pbr001293.1	2.3118	0.954147	1.50257	1.06779	0.999223	1.50819
Pbr001294.1	1.66883	1.77995	1.19467	0.983205	1.50069	1.925
Pbr001295.1	1.22653	0.986785	0.875427	0.910194	1.23521	1.81004
Pbr001296.1	2.04787	1.92891	1.5398	2.39771	2.56712	2.0669
Pbr001302.1	1.72367	1.05956	1.92194	2.44759	1.97421	1.93424
Pbr001304.1	5.66535	4.56692	5.387	2.97862	4.05971	5.40523
Pbr001305.1	29.9625	31.3555	26.8922	19.37	15.3684	31.4313
Pbr001306.1	2.26587	2.47292	3.00286	3.6806	3.85762	2.14242
Pbr001308.2	4.59928	4.18087	4.79605	3.85355	3.8958	4.10396
Pbr001312.1	4.16362	5.70896	4.69593	6.65983	5.29698	3.11408
Pbr001313.1	26.46	24.6519	33.0275	32.4473	52.0156	72.7246
Pbr001315.1	1.87278	1.33882	2.02296	1.84895	3.27626	1.42925
Pbr001316.1	18.1617	28.3247	18.715	24.8612	18.2344	17.3502
Pbr001317.1	5.50918	6.69899	6.8225	5.18356	3.72431	5.38593
Pbr001318.1	102.981	115.645	100.573	104.308	47.1973	69.166
Pbr001319.1	44.8223	36.6234	43.4305	38.18	57.3295	33.9232
Pbr001320.1	1.96336	2.03306	1.88249	1.77118	2.17487	1.50642
Pbr001322.2	53.8884	37.8267	46.349	24.9827	23.8336	92.0902
Pbr001324.1	0.323342	0.270975	0.348882	0.298725	0.459482	0.329972
Pbr001326.1	73.9912	57.3974	84.905	38.8013	29.9272	91.7531
Pbr001327.1	0.90568	1.72917	1.53118	0.721189	0	2.69887
Pbr001328.1	0.794483	0.171374	0.416094	0.212926	0.137916	1.3375
Pbr001329.2	16.4348	14.3424	18.6634	17.4155	18.8156	15.2014
Pbr001330.1	5.54659	6.51241	6.09497	7.10621	7.87488	4.74708
Pbr001331.1	32.2261	34.616	30.8716	30.4218	27.4033	35.1814
Pbr001332.1	0.817742	0.860322	1.34247	1.73273	2.75096	1.76183
Pbr001333.1	74.8516	72.7221	71.5904	74.622	108.892	77.4527
Pbr001338.1	2.90116	2.77832	1.96411	2.99412	4.1989	2.02755
Pbr001341.1	1.43885	1.10009	2.10264	1.88912	2.66627	2.09513
Pbr001342.1	1.33266	0.501101	1.20326	1.91423	2.91635	1.88265
Pbr001346.2	3.40509	3.3122	4.11591	3.7301	3.64033	3.08412
Pbr001347.1	2.7721	1.91128	2.63537	1.92297	4.01982	1.78066
Pbr001348.1	0.784825	0.321966	0.584354	0.34928	0.709528	0.613129
Pbr001349.1	3.54475	3.34146	4.60453	2.96025	6.26812	5.49985
Pbr001352.2	4.8637	3.78104	4.79201	4.64105	4.88542	5.02492
Pbr001353.1	1.99373	2.32923	1.7206	1.61518	1.65296	3.16388
Pbr001355.1	4.17136	4.89219	4.33314	3.37986	3.09471	4.74674
Pbr001357.1	1.23595	1.06376	1.11018	1.31319	1.47368	0.778095
Pbr001358.1	1.6676	1.84259	0.961819	2.66201	1.57284	0.911718
Pbr001359.1	9.70125	13.3533	12.2351	8.68944	7.55264	10.4692
Pbr001360.1	1.72844	2.39501	2.12888	2.66587	3.44475	2.39075
Pbr001361.1	4.27301	8.28296	5.18349	3.83374	1.87591	11.98
Pbr001362.1	209.99	252.762	211.645	250.312	244.001	197.195
Pbr001363.1	282.081	305.571	230.418	144.763	27.7743	288.531
Pbr001364.1	10.5923	14.1533	10.9488	6.7758	5.44285	21.6471
Pbr001365.1	0.0745232	0.337917	0.301371	0.0892013	0	0.291526
Pbr001366.1	238.022	248.692	245.728	218.759	215.898	245.779
Pbr001370.1	1.13539	1.29368	1.03588	0.795999	0.403955	1.96278
Pbr001373.1	9.96777	10.7513	11.109	10.1228	11.9403	8.97338
Pbr001374.1	0.206809	0.315284	0.231466	0.0905196	0.420723	0.523957
Pbr001375.1	826.025	944.632	871.301	672.972	575.053	960.524
Pbr001378.2	61.3282	68.4694	70.8909	68.5532	58.0222	57.0913
Pbr001380.1	0.662332	1.07441	0.930347	1.46707	2.21366	0.64836
Pbr001381.1	7.31152	8.02848	6.22909	7.04287	7.25109	7.4838
Pbr001382.2	3.0117	3.07224	2.33484	5.81398	3.35291	1.12194
Pbr001386.1	0	0.760533	0.0296028	0.39545	0.176001	0.0642724
Pbr001387.1	0.0486499	0.1204	0.0888098	0.124826	0.191003	0.0979151
Pbr001388.1	1.95523	2.22406	2.22246	2.85428	4.91924	1.38382
Pbr001389.1	0.505433	0.890811	0.706994	1.17443	2.45393	1.12918
Pbr001393.3	0.948385	0.805238	1.08465	1.63631	1.8912	1.0484
Pbr001394.1	2.22696	2.97679	2.54359	1.96895	1.59164	2.10872
Pbr001395.1	0.0268621	0.11966	0.0580149	0.0783834	0.12848	0.0212824
Pbr001396.1	4.15855	5.07646	4.50563	5.04819	5.25468	2.83798
Pbr001397.1	21.748	25.5109	20.9221	28.7163	22.2857	21.6295
Pbr001400.2	0.10486	0.189267	0.293934	0.212676	0.421873	0.160686
Pbr001402.1	1.21845	0.527813	1.00949	0.640432	0.856077	2.33987
Pbr001403.1	13.0677	15.6968	11.1442	13.0592	6.2318	9.34548
Pbr001404.1	18.6626	21.7308	16.8069	17.7518	14.9389	16.3486
Pbr001405.1	24.5795	27.3544	25.1762	27.5656	30.1804	23.4989
Pbr001406.1	69.2822	75.8939	64.9345	81.9145	91.7268	61.684
Pbr001407.1	185.411	193.178	200.569	195.074	262.601	160.336
Pbr001409.1	0.776227	0.939386	0.616714	1.79169	0.604397	0.113065
Pbr001410.1	0.0889933	0.126851	0.174252	0.121534	0.0469153	0.110972
Pbr001413.1	0.890429	1.32659	0.442598	0.113299	0.518355	2.53214
Pbr001414.1	10.4291	15.1215	10.1211	12.6481	12.0001	8.0242
Pbr001415.2	11.7687	13.4924	9.69608	13.7196	11.702	21.4816
Pbr001416.1	21.4788	11.652	21.4617	23.7138	25.6061	31.3827
Pbr001419.4	2.04804	2.54893	2.5853	3.26244	3.60649	2.33651
Pbr001420.1	37.0438	35.1181	33.7069	17.0365	34.8505	62.7101
Pbr001421.1	57.0035	57.8508	59.893	46.6331	50.4157	60.6136
Pbr001423.1	7.75121	8.39869	7.14212	9.92558	10.8511	5.22929
Pbr001424.1	25.4328	46.4225	29.2013	35.7672	56.4645	28.6884
Pbr001425.1	1.11138	0.466947	1.3432	2.40987	2.26555	3.7098
Pbr001426.1	1.67219	2.73044	2.24455	2.22969	1.59879	1.24058
Pbr001427.1	29.9313	39.0211	36.6955	52.7746	59.136	36.3455
Pbr001430.1	7.9052	6.50426	6.85128	6.8882	7.7796	3.87937
Pbr001431.1	0.0264473	0.0635428	0	0.0318895	0.0503135	0
Pbr001432.2	1.5575	2.65511	2.02377	3.08353	2.7282	1.61436
Pbr001433.1	0.306315	0.229413	0.167551	0.380375	0.438133	0.460503
[truncated: 20,641 more rows]
