# Supplementary material for: Transcriptome provides potential insights into how calcium affects the formation of stone cell in Pyrus
Source: BMC Genomics. 2021 Nov 17;22:831. doi: 10.1186/s12864-021-08161-5 (PMC8600858; doi:10.1186/s12864-021-08161-5)
Supplement: Supplementary file 6 — Additional file 6. Table S6 The information of DEGs intersection. Table S6. The information of DEGs intersection. The DEGs intersection information with the two periods is provided. The table includes the KEGG function, chromosome position, positive and negative chain, gene length (bp), exon length (bp), CDS length (bp), amino acid Length (bp), number of exons, average length of exons (bp) and average length of introns (bp). The transcripts labeled “Novel” are not annotated by the genome [file 12864_2021_8161_MOESM6_ESM.xlsx]

## Sheet: DEGS 10thVS5th
Table S6. The information of DEGs intersection.
GeneCode	kegg	Chromosome	Start	End	Strand	Len_gene	Len_exons	Len_CDS	Len_pep	No_of_exons	Avg_exons	Avg_introns
Pbr042921.1	NA	Chr2	18339251	18342058	-	2808	1971	417	139	5	394.2	209.2
Pbr042831.1	NA	Chr6	4751187	4754037	+	2851	1697	1518	506	6	282.8	230.8
Pbr042801.1	hypothetical protein; K13456 RPM1-interacting protein 4	Chr10	11993625	11996977	+	3353	1342	726	242	4	335.5	670.3
Pbr042798.1	NA	Chr5	18836028	18836420	-	393	393	222	74	1	393	0
Pbr042711.1	NA	Chr1	9268715	9269000	-	286	286	168	56	1	286	0
Pbr042683.1	hypothetical protein LOC100254895; K06911	scaffold1474.0	18787	23090	-	4304	1318	978	326	6	219.7	597.2
Pbr042678.1	iron-sulfur cluster assembly protein, putative; K13628 iron-sulfur cluster assembly protein	Chr14	361991	364011	-	2021	640	408	136	3	213.3	690.5
Pbr042653.1	hypothetical protein LOC100260385; K03676 glutaredoxin 3	Chr14	17945361	17948004	-	2644	1228	363	121	4	307	472
Pbr042649.1	NA	Chr9	2097915	2100421	+	2507	2507	1170	390	1	2507	0
Pbr042643.1	si606018d05; LOC100283091; K13430 serine/threonine-protein kinase PBS1 [EC:2.7.11.1]	Chr5	26790804	26792001	-	1198	993	543	181	3	331	102.5
Pbr042642.1	Os03g0717000; K00924 [EC:2.7.1.-]	Chr5	26799701	26801257	+	1557	1268	486	162	3	422.7	144.5
Pbr042637.1	NA	Chr17	11954544	11958899	-	4356	2868	2202	734	6	478	297.6
Pbr042603.1	hypothetical protein; K01101 4-nitrophenyl phosphatase [EC:3.1.3.41]	scaffold995.0	13090	16008	+	2919	1783	891	297	5	356.6	284
Pbr042596.1	NA	scaffold994.0	56491	57378	-	888	888	591	197	1	888	0
Pbr042588.1	hypothetical protein; K01743 [EC:4.2.-.-]	scaffold994.0	1010	1483	+	474	474	474	158	1	474	0
Pbr042517.1	NA	Chr8	8961872	8962639	+	768	768	480	160	1	768	0
Pbr042493.1	hypothetical protein LOC100264180; K12185 ESCRT-I complex subunit VPS37	Chr14	9118933	9120760	-	1828	393	393	131	5	78.6	358.8
Pbr042473.1	NA	scaffold984.0	112404	113176	+	773	773	387	129	1	773	0
Pbr042406.1	clca1, cacc, cacc1, clcrg1, gob5; chloride channel accessory 1; K05030 calcium-activated chloride channel family member 4	Chr3	27362336	27366656	-	4321	2998	2163	721	2	1499	1323
Pbr042332.1	NA	Chr3	26993803	26994610	-	808	468	468	156	2	234	340
Pbr042299.1	NA	Chr3	26819705	26820832	-	1128	1128	1128	376	1	1128	0
Pbr042295.1	NA	Chr3	26791847	26795295	+	3449	3449	1257	419	1	3449	0
Pbr042282.1	hydrolase, acting on ester bonds, putative; K01114 phospholipase C [EC:3.1.4.3]	Chr3	26709464	26712992	-	3529	1831	1599	533	3	610.3	849
Pbr042268.1	NA	Chr13	9043461	9044569	+	1109	999	483	161	2	499.5	110
Pbr042261.1	NA	Chr13	8972048	8972527	-	480	480	480	160	1	480	0
Pbr042259.1	NA	Chr13	8954599	8955428	+	830	830	480	160	1	830	0
Pbr042258.1	NA	Chr13	8950894	8951696	-	803	803	531	177	1	803	0
Pbr042255.1	NA	Chr13	8930749	8931577	-	829	829	480	160	1	829	0
Pbr042254.1	NA	Chr13	8922521	8923391	-	871	871	480	160	1	871	0
Pbr042245.1	NA	Chr2	84170	87033	-	2864	681	681	227	7	97.3	363.8
Pbr042178.1	RPM1; RPM1 (RESISTANCE TO P. SYRINGAE PV MACULICOLA 1); nucleotide binding / protein binding; K13457 disease resistance protein RPM1	scaffold973.0	18209	21457	-	3249	2427	2427	809	5	485.4	205.5
Pbr042156.1	NA	scaffold970.0	92054	93081	-	1028	1028	576	192	1	1028	0
Pbr042146.1	triacylglycerol lipase, putative; K01058 phospholipase A1 [EC:3.1.1.32]	Chr5	24244748	24246470	-	1723	1723	1560	520	1	1723	0
Pbr042145.1	triacylglycerol lipase, putative; K01058 phospholipase A1 [EC:3.1.1.32]	Chr5	24241692	24242417	-	726	726	726	242	1	726	0
Pbr042144.1	triacylglycerol lipase, putative; K01058 phospholipase A1 [EC:3.1.1.32]	Chr5	24240873	24241601	-	729	729	729	243	1	729	0
Pbr042142.1	triacylglycerol lipase, putative; K01058 phospholipase A1 [EC:3.1.1.32]	Chr5	24235031	24236590	-	1560	1560	1560	520	1	1560	0
Pbr042125.1	subtilisin-like serine peptidase; K08653 membrane-bound transcription factor site-1 protease [EC:3.4.21.112]	Chr5	24100256	24102565	-	2310	2310	2310	770	1	2310	0
Pbr042103.1	Os03g0640800; K09338 homeobox-leucine zipper protein	Chr5	23949469	23954998	+	5530	2559	2559	853	18	142.2	174.8
Pbr042100.2	SMAP2, SMAP1L; small ArfGAP2; K12486 stromal membrane-associated protein	Chr5	23913871	23917353	-	3483	1119	1119	373	8	139.9	337.7
Pbr042082.1	protein kinase family protein; K04733 interleukin-1 receptor-associated kinase 4 [EC:2.7.11.1]	Chr5	23793324	23795696	+	2373	741	741	247	3	247	816
Pbr042081.1	ACR4; ACR4 (ARABIDOPSIS CRINKLY4); kinase/ transmembrane receptor protein kinase; K00924 [EC:2.7.1.-]	Chr5	23788295	23790849	+	2555	2265	2265	755	3	755	145
Pbr042079.1	NA	Chr5	23778976	23779757	+	782	648	648	216	2	324	134
Pbr042066.1	glucooligosaccharide oxidase (EC:1.5.3.-); K00309 [EC:1.5.3.-]	Chr5	23710600	23712387	+	1788	1788	1587	529	1	1788	0
Pbr042061.1	glucooligosaccharide oxidase (EC:1.5.3.-); K00309 [EC:1.5.3.-]	Chr5	23669530	23671281	+	1752	1752	1593	531	1	1752	0
Pbr042060.1	NA	Chr5	23667420	23667632	-	213	213	213	71	1	213	0
Pbr042058.1	glucooligosaccharide oxidase (EC:1.5.3.-); K00309 [EC:1.5.3.-]	Chr5	23657400	23658995	+	1596	1596	1596	532	1	1596	0
Pbr042043.1	hypothetical protein; K01101 4-nitrophenyl phosphatase [EC:3.1.3.41]	Chr5	23512346	23514568	+	2223	1838	1569	523	4	459.5	128.3
Pbr042021.1	exonuclease, putative; 92014-93872 (ISS); K10746 exonuclease 1 [EC:3.1.-.-]	Chr5	23352802	23354667	+	1866	555	555	185	7	79.3	218.5
Pbr042020.1	NA	Chr5	23350295	23351572	+	1278	1278	1278	426	1	1278	0
Pbr042000.1	NA	Chr15	14146013	14146625	-	613	471	183	61	2	235.5	142
Pbr041999.1	ckl8; ckl8 (Casein Kinase I-like 8); ATP binding / kinase/ protein kinase/ protein serine/threonine kinase; K00924 [EC:2.7.1.-]	Chr15	14134503	14140796	-	6294	2343	2343	781	17	137.8	246.9
Pbr041983.1	hypothetical protein LOC100246391; K00640 serine O-acetyltransferase [EC:2.3.1.30]	scaffold967.0	110625	111995	-	1371	1371	1371	457	1	1371	0
Pbr041942.1	Gibberellin receptor GID1, putative; K14493 gibberellin receptor GID1 [EC:3.-.-.-]	Chr11	579860	581650	-	1791	1305	1305	435	3	435	243
Pbr041924.1	hypothetical protein; K00423 L-ascorbate oxidase [EC:1.10.3.3]	scaffold960.0	141908	144671	+	2764	2086	1704	568	6	347.7	135.6
Pbr041919.1	hypothetical protein LOC100249852; K14500 BR-signaling kinase [EC:2.7.11.1]	scaffold960.0	81881	87041	+	5161	2122	1476	492	9	235.8	379.9
Pbr041901.1	similar to slingshot-2L; K05766 slingshot	Chr4	8645628	8648951	+	3324	1265	906	302	7	180.7	343.2
Pbr041899.1	NA	Chr4	8664208	8666117	-	1910	1689	651	217	2	844.5	221
Pbr041858.1	Os01g0826400; K13424 WRKY transcription factor 33	Chr17	22816431	22818694	-	2264	1362	1362	454	4	340.5	300.7
Pbr041856.1	NA	Chr17	22807315	22810828	+	3514	1611	1611	537	4	402.8	634.3
Pbr041849.1	NA	Chr17	22742034	22743559	+	1526	851	276	92	2	425.5	675
Pbr041836.1	hypothetical protein LOC100245251; K14486 auxin response factor	Chr3	16254445	16258847	-	4403	2466	2466	822	13	189.7	161.4
Pbr041801.1	NA	Chr12	14212626	14212997	-	372	372	372	124	1	372	0
Pbr041795.2	NA	Chr12	14167470	14172092	-	4623	1958	1629	543	11	178	266.5
Pbr041790.1	NA	Chr12	14130284	14131222	+	939	939	939	313	1	939	0
Pbr041697.1	GLP1; GLP1 GID1-like protein; K14493 gibberellin receptor GID1 [EC:3.-.-.-]	Chr7	2436121	2437325	+	1205	1205	1002	334	1	1205	0
Pbr041662.1	NA	Chr7	2177235	2178063	-	829	829	390	130	1	829	0
Pbr041632.1	Os10g0575000; K13422 transcription factor MYC2	Chr16	18387503	18388918	-	1416	1053	1053	351	3	351	181.5
Pbr041611.1	cc-nbs-lrr resistance protein; K13457 disease resistance protein RPM1	Chr1	55822	58723	-	2902	2787	2787	929	2	1393.5	115
Pbr041609.1	CLV1; CLV1 (CLAVATA 1); ATP binding / kinase/ protein serine/threonine kinase/ receptor signaling protein serine/threonine kinase; K00924 [EC:2.7.1.-]	Chr1	39678	45026	+	5349	2838	2838	946	26	109.2	100.4
Pbr041555.1	protein binding protein, putative; K07195 exocyst complex component 7	Chr9	22155467	22158307	+	2841	2841	2424	808	1	2841	0
Pbr041531.1	OPR3; OPR3 (OPDA-REDUCTASE 3); 12-oxophytodienoate reductase (EC:1.3.1.42); K05894 12-oxophytodienoic acid reductase [EC:1.3.1.42]	Chr2	18069299	18070985	-	1687	1197	1197	399	5	239.4	122.5
Pbr041512.1	VPS2.1; VPS2.1; K12191 charged multivesicular body protein 2A	Chr2	18240348	18242520	-	2173	973	678	226	5	194.6	300
Pbr041497.1	protein phosphatase 2c, putative (EC:3.1.3.16); K14497 protein phosphatase 2C [EC:3.1.3.16]	Chr2	18358353	18360378	-	2026	1690	1341	447	4	422.5	112
Pbr041494.1	NA	Chr2	18385641	18387641	-	2001	2001	1377	459	1	2001	0
Pbr041477.1	NA	Chr2	18498100	18500398	-	2299	1473	1473	491	7	210.4	137.7
Pbr041476.1	NA	Chr2	18509385	18512400	+	3016	979	645	215	4	244.8	679
Pbr041468.1	NA	Chr2	18558973	18560994	+	2022	2022	1350	450	1	2022	0
Pbr041403.1	NA	Chr3	6468859	6469487	+	629	261	261	87	3	87	184
Pbr041385.1	ACR4; ACR4 (ARABIDOPSIS CRINKLY4); kinase/ transmembrane receptor protein kinase; K00924 [EC:2.7.1.-]	Chr11	26300432	26303472	+	3041	1353	1353	451	6	225.5	337.6
Pbr041346.1	NA	Chr6	13958179	13958919	-	741	741	741	247	1	741	0
Pbr041315.1	NA	scaffold930.0	138428	139747	-	1320	1083	879	293	3	361	118.5
Pbr041270.1	AOX2; AOX2; alternative oxidase; K00540 [EC:1.-.-.-]	Chr9	12414181	12415804	+	1624	1062	1062	354	4	265.5	187.3
Pbr041251.1	Auxin response factor, putative; K14486 auxin response factor	Chr9	12126109	12131882	+	5774	3357	3357	1119	14	239.8	185.9
Pbr041210.1	coatomer protein complex, subunit alpha, putative; K05236 coatomer protein complex, subunit alpha (xenin)	scaffold927.0	30047	31766	+	1720	885	885	295	8	110.6	119.3
Pbr041192.1	Abcc2, Cmoat, Mrp2; ATP-binding cassette, subfamily C (CFTR/MRP), member 2; K05666 ATP-binding cassette, subfamily C (CFTR/MRP), member 2	Chr11	179419	187186	-	7768	6488	4530	1510	11	589.8	128
Pbr041188.2	hypothetical protein; K13103 tuftelin-interacting protein 11	Chr11	167961	171832	+	3872	1221	1221	407	8	152.6	378.7
Pbr041180.1	NA	Chr5	10327260	10327841	+	582	582	582	194	1	582	0
Pbr041126.1	NA	scaffold921.0	15969	16679	+	711	711	711	237	1	711	0
Pbr041085.1	fkbp4, wu:fb34f09; FK506 binding protein 4 (EC:5.2.1.8); K09571 FK506-binding protein 4/5 [EC:5.2.1.8]	Chr5	20745435	20747062	-	1628	879	879	293	3	293	374.5
Pbr041071.1	similar to zinc finger protein; K04725 baculoviral IAP repeat-containing 2/3/4	Chr5	20898619	20899939	-	1321	891	891	297	4	222.8	143.3
Pbr041022.1	NA	scaffold919.0	117506	118044	+	539	285	285	95	2	142.5	254
Pbr041020.1	NA	scaffold919.0	64517	64765	+	249	249	249	83	1	249	0
Pbr041017.1	NA	scaffold919.0	13216	13464	-	249	249	249	83	1	249	0
Pbr040982.1	si606018d05; LOC100283091; K13430 serine/threonine-protein kinase PBS1 [EC:2.7.11.1]	Chr17	4278800	4287349	+	8550	2850	2850	950	18	158.3	335.3
Pbr040944.1	NA	scaffold914.0	94761	97214	+	2454	753	753	251	3	251	850.5
Pbr040935.2	Os05g0456300; K00002 alcohol dehydrogenase (NADP+) [EC:1.1.1.2]	Chr4	5321961	5324515	+	2555	948	948	316	7	135.4	267.8
Pbr040882.1	NA	Chr11	17984567	17984722	-	156	156	156	52	1	156	0
Pbr040879.1	NA	Chr11	17954519	17954746	-	228	228	228	76	1	228	0
Pbr040746.1	hypothetical protein LOC100251413; K01051 pectinesterase [EC:3.1.1.11]	Chr7	3803898	3805895	-	1998	1602	1602	534	2	801	396
Pbr040745.1	hypothetical protein LOC100251413; K01051 pectinesterase [EC:3.1.1.11]	Chr7	3800585	3803044	-	2460	1998	1698	566	2	999	462
Pbr040689.1	NA	Chr15	37527378	37528387	-	1010	881	666	222	2	440.5	129
Pbr040682.1	hypothetical protein; K00275 pyridoxamine 5'-phosphate oxidase [EC:1.4.3.5]	Chr15	37433539	37442101	+	8563	2580	2580	860	19	135.8	332.4
Pbr040681.2	hypothetical protein; K08505 protein transport protein SFT1	Chr15	37418984	37420617	-	1634	450	450	150	5	90	296
Pbr040655.1	NA	Chr15	36976590	36979434	-	2845	762	762	254	5	152.4	520.8
Pbr040636.1	ATHB16; ATHB16 (ARABIDOPSIS THALIANA HOMEOBOX PROTEIN 16); sequence-specific DNA binding / transcription activator/ transcription factor; K09338 homeobox-leucine zipper protein	Chr15	36708680	36709788	-	1109	825	825	275	3	275	142
Pbr040623.1	NA	Chr15	36525983	36527632	-	1650	1650	954	318	1	1650	0
Pbr040620.1	3-deoxy-D-arabino-heptulosonate 7-phosphate synthase 02; K01626 3-deoxy-7-phosphoheptulonate synthase [EC:2.5.1.54]	Chr15	36498732	36502986	+	4255	2286	1620	540	5	457.2	492.2
Pbr040573.1	GRAS87; DELLA domain GRAS family transcription factor rga-like protein; K14494 DELLA protein	Chr3	5001698	5003889	+	2192	2192	1749	583	1	2192	0
Pbr040561.1	DIAPH1, DIAPH2; diaphanous homolog 1 (Drosophila); K05741 diaphanous 2	Chr3	4909955	4916746	+	6792	3487	2787	929	7	498.1	550.8
Pbr040557.1	Os03g0133400; K13473 chitin elicitor-binding protein	scaffold897.0	110894	114343	-	3450	1933	1257	419	5	386.6	379.2
Pbr040507.1	si606018d05; LOC100283091; K13430 serine/threonine-protein kinase PBS1 [EC:2.7.11.1]	Chr5	5207943	5212859	+	4917	2193	2193	731	8	274.1	389.1
Pbr040395.1	NA	scaffold888.0	112434	113951	+	1518	1518	1518	506	1	1518	0
Pbr040388.1	NA	scaffold888.0	45105	45580	-	476	384	384	128	2	192	92
Pbr040357.1	hypothetical protein; K13464 jasmonate ZIM domain-containing protein	scaffold886.0	36295	37296	+	1002	889	642	214	2	444.5	113
Pbr040356.1	NA	Chr16	4638040	4638739	+	700	700	480	160	1	700	0
Pbr040352.1	NA	Chr16	4597760	4598972	+	1213	399	399	133	2	199.5	814
Pbr040345.1	NA	Chr16	4557692	4558324	-	633	480	480	160	2	240	153
Pbr040343.1	NA	Chr16	4549187	4549465	-	279	279	279	93	1	279	0
Pbr040339.1	NA	Chr16	4530730	4531335	-	606	480	480	160	2	240	126
Pbr040289.1	CONNEXIN 32; ATP binding / kinase/ protein kinase/ protein serine/threonine kinase; K00924 [EC:2.7.1.-]	Chr10	13874550	13878116	-	3567	1873	1257	419	6	312.2	338.8
Pbr040233.1	ext1c, MGC136662, MGC175009, fa93b07, wu:fa93b07, zgc:136662; exostoses (multiple) 1c (EC:2.4.1.225 2.4.1.224); K02366 glucuronyl/N-acetylglucosaminyl transferase EXT1 [EC:2.4.1.224 2.4.1.225]	Chr17	20662347	20683109	+	20763	1590	1590	530	6	265	3834.6
Pbr040203.1	hypothetical protein LOC100246166; K08235 xyloglucan:xyloglucosyl transferase [EC:2.4.1.207]	Chr13	14057043	14058802	+	1760	1153	849	283	3	384.3	303.5
Pbr040196.1	Lipase family protein (EC:3.1.1.73); K01066 esterase / lipase [EC:3.1.1.-]	Chr15	23557319	23560863	+	3545	1413	1413	471	5	282.6	533
Pbr040193.1	hypothetical protein; K11229 mitogen-activated protein kinase kinase kinase [EC:2.7.11.1]	Chr15	23518695	23520032	-	1338	1338	1053	351	1	1338	0
Pbr040125.1	hypothetical protein LOC100263145; K14489 arabidopsis histidine kinase 2/3/4 (cytokinin receptor) [EC:2.7.13.3]	scaffold873.0	119083	120943	+	1861	1542	1542	514	3	514	159.5
Pbr040081.1	hypothetical protein; K08900 mitochondrial chaperone BCS1	Chr7	14358669	14364814	-	6146	2541	2541	847	12	211.8	327.7
Pbr040078.1	NADH-cytochrome B5 reductase; K00326 cytochrome-b5 reductase [EC:1.6.2.2]	Chr7	14384793	14385907	+	1115	551	405	135	3	183.7	282
Pbr040060.1	NA	Chr7	14505829	14509776	-	3948	3225	1278	426	6	537.5	144.6
Pbr040055.1	NA	Chr7	14532929	14534272	+	1344	1344	636	212	1	1344	0
Pbr040033.1	hypothetical protein; K00430 peroxidase [EC:1.11.1.7]	Chr7	14720194	14721588	-	1395	987	987	329	4	246.8	136
Pbr040029.1	IAA-amino acid hydrolase ILR1 precursor, putative (EC:3.5.1.32); K14664 IAA-amino acid hydrolase [EC:3.5.1.-]	Chr7	14741807	14743915	-	2109	1233	1233	411	4	308.2	292
Pbr040016.1	NA	Chr7	14804091	14804528	+	438	438	438	146	1	438	0
Pbr039996.1	hypothetical protein LOC100264923; K00851 gluconokinase [EC:2.7.1.12]	Chr7	14935202	14936353	-	1152	576	576	192	4	144	192
Pbr039961.1	NA	Chr7	15160840	15163519	-	2680	1190	978	326	6	198.3	298
Pbr039872.1	NA	scaffold863.0	140212	140591	+	380	228	228	76	2	114	152
Pbr039841.1	GF13049 gene product from transcript GF13049-RA; K02367 glucuronyl/N-acetylglucosaminyl transferase EXT2 [EC:2.4.1.224 2.4.1.225]	scaffold861.0	91393	93107	-	1715	1341	1341	447	4	335.2	124.7
Pbr039808.1	hypothetical protein MGC83745; K08803 death-associated protein kinase [EC:2.7.11.1]	Chr3	5300590	5305131	+	4542	4170	4170	1390	4	1042.5	124
Pbr039793.1	NA	Chr3	5459494	5460561	+	1068	1068	1068	356	1	1068	0
Pbr039753.1	NA	Chr3	5853776	5854417	+	642	642	642	214	1	642	0
Pbr039651.1	NA	Chr17	2210062	2210337	+	276	276	276	92	1	276	0
Pbr039650.1	hypothetical protein LOC100252844; K01695 tryptophan synthase alpha chain [EC:4.2.1.20]	Chr17	2194397	2195221	-	825	825	825	275	1	825	0
Pbr039649.1	hypothetical protein LOC100252844; K01695 tryptophan synthase alpha chain [EC:4.2.1.20]	Chr17	2189700	2190521	-	822	822	822	274	1	822	0
Pbr039505.1	Zeta-carotene desaturase, chloroplast precursor, putative (EC:1.14.99.30); K00514 zeta-carotene desaturase [EC:1.14.99.30]	Chr10	7079226	7081678	+	2453	1125	1125	375	5	225	332
Pbr039398.1	hypothetical protein; K01930 folylpolyglutamate synthase [EC:6.3.2.17]	Chr10	20496678	20499780	+	3103	1044	1044	348	3	348	1029.5
Pbr039327.1	NA	scaffold839.0	77992	78402	-	411	411	411	137	1	411	0
Pbr039325.1	MOP(MATE) family transporter: multidrug efflux; K03327 multidrug resistance protein, MATE family	scaffold839.0	64103	68157	-	4055	1494	1494	498	7	213.4	426.8
Pbr039305.1	hypothetical LOC589994; K10454 kelch-like protein 17 (actinfilin)	Chr8	434372	438666	-	4295	1737	1737	579	2	868.5	2558
Pbr039286.1	NA	scaffold836.0	107907	108893	+	987	987	678	226	1	987	0
Pbr039229.1	hypothetical protein; K13464 jasmonate ZIM domain-containing protein	scaffold830.0	171662	172674	-	1013	900	642	214	2	450	113
Pbr039194.1	hypothetical protein LOC100262106; K14664 IAA-amino acid hydrolase [EC:3.5.1.-]	Chr13	3566249	3568214	+	1966	1287	1287	429	5	257.4	169.8
Pbr039188.1	tup11; transcriptional corepressor Tup11; K06666 glucose repression regulatory protein TUP1	Chr13	3533065	3534372	+	1308	1308	1308	436	1	1308	0
Pbr039182.1	hypothetical protein; K04512 dishevelled associated activator of morphogenesis	Chr13	3491490	3493214	-	1725	1605	1605	535	2	802.5	120
Pbr039173.1	hypothetical protein LOC100267243; K04382 protein phosphatase 2 (formerly 2A), catalytic subunit [EC:3.1.3.16]	Chr13	3404364	3406819	+	2456	921	921	307	6	153.5	307
Pbr039145.3	NA	Chr13	3229536	3232622	-	3087	1509	1509	503	7	215.6	263
Pbr039110.1	klhl3; kelch-like 3 (Drosophila); K10443 kelch-like protein 2/3	Chr13	2950500	2953248	-	2749	2749	1323	441	1	2749	0
Pbr039100.1	hypothetical protein LOC100253403; K04713 C4-hydroxylase [EC:1.14.-.-]	Chr13	2878736	2880879	-	2144	774	774	258	2	387	1370
Pbr039092.1	hypothetical protein; K10661 E3 ubiquitin-protein ligase MARCH6 [EC:6.3.2.19]	Chr13	2804816	2807391	+	2576	876	876	292	7	125.1	283.3
Pbr039081.1	hypothetical protein; K11982 E3 ubiquitin-protein ligase RNF115/126 [EC:6.3.2.19]	Chr13	2751060	2752061	-	1002	1002	639	213	1	1002	0
Pbr039078.1	OJ1695_H09.29 gene product (ISS); K14491 two-component response regulator ARR-B family	Chr13	2744529	2746677	+	2149	1536	1002	334	6	256	122.6
Pbr039060.1	Aquaporin PIP2.2, putative; K09872 aquaporin PIP	scaffold828.0	80412	83762	-	3351	864	864	288	4	216	829
Pbr038993.1	GRIP21; ripening-related protein-like; K07025 putative hydrolase of the HAD superfamily	scaffold823.0.1	54925	56698	+	1774	948	948	316	7	135.4	137.7
Pbr038939.1	NA	Chr14	15951568	15952929	-	1362	1362	741	247	1	1362	0
Pbr038932.1	NA	Chr14	16022043	16029333	-	7291	2277	2277	759	10	227.7	557.1
Pbr038919.1	si606018d05; LOC100283091; K13430 serine/threonine-protein kinase PBS1 [EC:2.7.11.1]	Chr14	16087314	16089770	-	2457	1182	1182	394	5	236.4	318.8
Pbr038916.1	Os12g0538500; K10144 ring finger and CHY zinc finger domain-containing protein 1	Chr14	16115052	16121824	-	6773	3594	3594	1198	14	256.7	244.5
Pbr038910.1	ACR4; ACR4 (ARABIDOPSIS CRINKLY4); kinase/ transmembrane receptor protein kinase; K00924 [EC:2.7.1.-]	Chr14	16150310	16152700	-	2391	2049	2049	683	4	512.2	114
Pbr038909.1	NA	Chr14	16154717	16155580	-	864	864	864	288	1	864	0
Pbr038908.1	endo-1,4-beta-glucanase Cel1; K01179 endoglucanase [EC:3.2.1.4]	Chr14	16164355	16166784	+	2430	1917	1917	639	6	319.5	102.6
Pbr038904.1	NA	Chr14	16177104	16177602	-	499	499	294	98	1	499	0
Pbr038887.1	hypothetical protein LOC100242434; K00799 glutathione S-transferase [EC:2.5.1.18]	Chr14	16333627	16334786	+	1160	802	675	225	2	401	358
Pbr038858.1	calcium-binding protein, putative; K13448 calcium-binding protein CML	Chr14	16529060	16529479	-	420	420	420	140	1	420	0
Pbr038845.1	hypothetical protein LOC100262718; K00120 [EC:1.1.-.-]	Chr14	16643944	16655644	-	11701	4200	4200	1400	41	102.4	187.5
Pbr038829.1	glutamine synthetase (EC:6.3.1.2); K01915 glutamine synthetase [EC:6.3.1.2]	Chr14	16766276	16768780	-	2505	1224	942	314	11	111.3	128.1
Pbr038818.1	hypothetical protein; K09561 STIP1 homology and U-box containing protein 1 [EC:6.3.2.19]	Chr14	16851458	16852792	-	1335	1335	1335	445	1	1335	0
Pbr038808.1	hypothetical protein; K00863 dihydroxyacetone kinase [EC:2.7.1.29]	Chr14	16908262	16913414	+	5153	2024	1785	595	19	106.5	173.8
Pbr038727.1	ATGLR2.8; intracellular ligand-gated ion channel; K05387 glutamate receptor, ionotropic, other eukaryote	Chr14	20217054	20222367	-	5314	2670	2670	890	5	534	661
Pbr038687.1	NA	Chr10	8145170	8146985	-	1816	1567	966	322	3	522.3	124.5
Pbr038597.1	NA	Chr6	6499906	6503489	-	3584	2324	1317	439	6	387.3	252
Pbr038586.1	hypothetical protein LOC100256495; K00001 alcohol dehydrogenase [EC:1.1.1.1]	Chr6	6420729	6424868	+	4140	1471	1191	397	10	147.1	296.6
Pbr038567.1	NA	scaffold809.0	70782	72632	+	1851	1389	1389	463	3	463	231
Pbr038461.1	hypothetical protein; K14209 solute carrier family 36 (proton-coupled amino acid transporter), member 1	Chr17	19400714	19402708	-	1995	1305	1305	435	3	435	345
Pbr038446.1	NA	Chr17	19338810	19340060	+	1251	1251	699	233	1	1251	0
Pbr038443.1	calcium-binding EF hand family protein; K13448 calcium-binding protein CML	Chr17	19317850	19318437	-	588	588	588	196	1	588	0
Pbr038436.1	NA	Chr17	19265406	19267127	-	1722	1526	1065	355	3	508.7	98
Pbr038378.1	UGT72B3 (UDP-GLUCOSYL TRANSFERASE 72B3); UDP-glycosyltransferase/ quercetin 3-O-glucosyltransferase/ transferase, transferring glycosyl groups; K08237 hydroquinone glucosyltransferase [EC:2.4.1.218]	Chr17	18770258	18771649	+	1392	1392	1392	464	1	1392	0
Pbr038368.1	hypothetical protein; K13065 shikimate O-hydroxycinnamoyltransferase [EC:2.3.1.133]	Chr17	18717543	18719204	-	1662	1662	1548	516	1	1662	0
Pbr038318.1	hypothetical protein LOC100240938; K08819 Cdc2-related kinase, arginine/serine-rich [EC:2.7.11.22]	Chr11	5400162	5406932	-	6771	2893	2115	705	8	361.6	554
Pbr038303.1	NA	Chr11	5177474	5180535	-	3062	1269	1269	423	5	253.8	448.2
Pbr038291.1	hypothetical protein; K13415 protein brassinosteroid insensitive 1 [EC:2.7.10.1 2.7.11.1]	Chr11	5076463	5079624	-	3162	3162	3162	1054	1	3162	0
Pbr038268.1	NA	Chr11	4796399	4796931	+	533	533	261	87	1	533	0
Pbr038208.1	NA	Chr11	4169775	4170359	-	585	585	585	195	1	585	0
Pbr038157.1	hypothetical protein ; K01054 acylglycerol lipase [EC:3.1.1.23]	scaffold797.0	161366	165308	+	3943	957	957	319	8	119.6	426.6
Pbr038133.1	aspartyl protease family protein; K00924 [EC:2.7.1.-]	Chr2	17958655	17961797	+	3143	1554	1554	518	10	155.4	176.6
Pbr038127.1	similar to CG11982-PA; K11982 E3 ubiquitin-protein ligase RNF115/126 [EC:6.3.2.19]	Chr2	17918633	17920526	+	1894	935	708	236	5	187	239.8
Pbr038124.1	NA	Chr2	17894558	17895468	+	911	911	393	131	1	911	0
Pbr038107.1	pplax1; hypothetical protein; K13946 auxin influx carrier (AUX1 LAX family)	Chr2	17781915	17785105	+	3191	2011	1638	546	5	402.2	295
Pbr038102.1	binding / catalytic/ oxidoreductase; K00059 3-oxoacyl-[acyl-carrier protein] reductase [EC:1.1.1.100]	Chr17	23690078	23692482	-	2405	807	807	269	4	201.8	532.7
Pbr038093.1	NA	Chr17	23629062	23632387	-	3326	2227	1788	596	3	742.3	549.5
Pbr038062.1	pco126512b; LOC100191516; K00771 protein xylosyltransferase [EC:2.4.2.26]	scaffold793.0	20200	22843	+	2644	1738	1260	420	4	434.5	302
Pbr038037.1	alpha/beta hydrolase (EC:3.-.-.-); K01567 [EC:3.-.-.-]	scaffold791.0	146058	149553	-	3496	1669	1209	403	10	166.9	203
Pbr038001.3	hypothetical protein; K06916	Chr16	14158387	14163229	-	4843	1644	1644	548	14	117.4	246.1
Pbr037996.1	rnf128a, rnf128, wu:fb57h05, zgc:77843; ring finger protein 128a (EC:6.3.2.-); K10629 E3 ubiquitin-protein ligase RNF128 [EC:6.3.2.19]	Chr16	12907655	12908615	-	961	961	615	205	1	961	0
Pbr037993.1	NA	scaffold788.0	172752	173879	+	1128	1128	1128	376	1	1128	0
Pbr037966.1	si606018d05; LOC100283091; K13430 serine/threonine-protein kinase PBS1 [EC:2.7.11.1]	scaffold786.0	822	12303	+	11482	3240	3240	1080	17	190.6	515.1
Pbr037949.2	hypothetical protein; K01106 inositol-1,4,5-trisphosphate 5-phosphatase [EC:3.1.3.56]	Chr2	16942358	16947852	-	5495	1848	1848	616	19	97.3	202.6
Pbr037933.1	hypothetical protein; K00666 fatty-acyl-CoA synthase [EC:6.2.1.-]	Chr2	17037909	17039279	-	1371	1371	1371	457	1	1371	0
Pbr037931.1	ATHCHIB (ARABIDOPSIS THALIANA BASIC CHITINASE); chitinase; K01183 chitinase [EC:3.2.1.14]	Chr2	17056810	17058728	+	1919	1155	972	324	3	385	382
Pbr037930.1	ATHCHIB (ARABIDOPSIS THALIANA BASIC CHITINASE); chitinase; K01183 chitinase [EC:3.2.1.14]	Chr2	17063937	17065622	+	1686	951	951	317	3	317	367.5
Pbr037920.1	lactosylceramide 4-alpha-galactosyltransferase, putative (EC:2.4.1.228); K01988 lactosylceramide 4-alpha-galactosyltransferase [EC:2.4.1.228]	Chr12	5675881	5677768	-	1888	1888	1287	429	1	1888	0
Pbr037896.1	NA	Chr3	402813	403445	-	633	633	633	211	1	633	0
Pbr037895.1	NA	Chr3	406689	407312	-	624	624	624	208	1	624	0
Pbr037872.1	hypothetical protein; K02978 small subunit ribosomal protein S27e	Chr16	4741401	4743843	+	2443	1954	246	82	3	651.3	244.5
Pbr037826.1	Potassium transporter, putative; K03549 KUP system potassium uptake protein	Chr16	5133058	5140381	+	7324	2370	2370	790	9	263.3	619.2
Pbr037810.1	hypothetical protein LOC100242471; K03265 peptide chain release factor eRF subunit 1	Chr16	5291230	5292995	+	1766	1566	1566	522	3	522	100
Pbr037799.1	hypothetical protein ; K11866 STAM-binding protein [EC:3.1.2.15]	Chr16	5350703	5354159	+	3457	1296	1296	432	12	108	196.5
Pbr037789.1	NA	Chr16	5438987	5440283	+	1297	940	495	165	3	313.3	178.5
Pbr037774.1	Os07g0150700; K00924 [EC:2.7.1.-]	Chr16	5555693	5562205	+	6513	2763	1368	456	12	230.2	340.9
Pbr037755.1	apg8; autophagy protein; K08341 GABA(A) receptor-associated protein (autophagy-related protein 8)	Chr16	5729197	5731248	+	2052	659	357	119	5	131.8	348.2
Pbr037739.1	SERK4; SERK4 (SOMATIC EMBRYOGENESIS RECEPTOR-LIKE KINASE 4); protein binding / protein kinase/ transmembrane receptor protein serine/threonine kinase; K13417 somatic embryogenesis receptor kinase 4 [EC:2.7.10.1 2.7.11.1]	Chr8	6572553	6575141	-	2589	2589	2589	863	1	2589	0
Pbr037716.1	similar to MYC transcription factor; K13422 transcription factor MYC2	scaffold775.0	130165	131652	-	1488	1071	1071	357	4	267.8	139
Pbr037674.1	hypothetical protein LOC100246166; K08235 xyloglucan:xyloglucosyl transferase [EC:2.4.1.207]	scaffold771.0	120891	122520	+	1630	978	834	278	3	326	326
Pbr037654.1	hypothetical protein; K13983 putative helicase MOV10L1 [EC:3.6.4.13]	Chr16	16247278	16250209	-	2932	2614	2169	723	3	871.3	159
Pbr037621.1	NA	Chr16	15720032	15724918	+	4887	3195	3195	1065	3	1065	846
Pbr037618.1	similar to MYC transcription factor; K13422 transcription factor MYC2	Chr16	15621565	15625703	-	4139	732	732	244	5	146.4	851.8
Pbr037537.1	hypothetical protein LOC100258857; K13412 calcium-dependent protein kinase [EC:2.7.11.1]	scaffold766.0	147207	176873	-	29667	2265	2265	755	9	251.7	3425.2
Pbr037492.1	protein kinase family protein; K04733 interleukin-1 receptor-associated kinase 4 [EC:2.7.11.1]	Chr10	3180630	3184101	+	3472	3472	2565	855	1	3472	0
Pbr037485.1	Os03g0640800; K09338 homeobox-leucine zipper protein	Chr10	3114983	3120891	-	5909	2529	2529	843	18	140.5	198.8
Pbr037476.1	hypothetical protein; K03294 basic amino acid/polyamine antiporter, APA family	Chr10	3053409	3057597	+	4189	2220	1845	615	2	1110	1969
Pbr037418.1	hypothetical protein; K13464 jasmonate ZIM domain-containing protein	Chr15	16825395	16826957	+	1563	837	837	279	5	167.4	181.5
Pbr037412.1	NPH4; NPH4 (NON-PHOTOTROPHIC HYPOCOTYL); DNA binding / transcription activator/ transcription factor/ transcription regulator; K14486 auxin response factor	Chr15	16872047	16877684	-	5638	3537	3537	1179	13	272.1	175.1
Pbr037403.1	flavin-containing monooxygenase, putative (EC:1.14.13.8); K00485 dimethylaniline monooxygenase (N-oxide forming) [EC:1.14.13.8]	Chr15	16990184	16993373	+	3190	1566	1566	522	5	313.2	406
Pbr037387.1	similar to FYVE, RhoGEF and PH domain containing 2; K05721 FYVE, RhoGEF and PH domain containing 2	Chr15	17125549	17128078	+	2530	1789	1458	486	4	447.2	247
Pbr037374.1	NA	Chr15	17217260	17218250	-	991	991	654	218	1	991	0
Pbr037368.1	Os09g0451000; K05933 aminocyclopropanecarboxylate oxidase [EC:1.14.17.4]	Chr15	17260824	17262254	+	1431	564	564	188	3	188	433.5
Pbr037367.1	Os05g0110900; K00924 [EC:2.7.1.-]	Chr15	17262961	17266734	-	3774	2298	2184	728	2	1149	1476
Pbr037358.1	NA	Chr15	17323810	17324232	+	423	423	423	141	1	423	0
Pbr037325.1	NA	Chr15	17593570	17596629	-	3060	1187	834	278	3	395.7	936.5
Pbr037297.1	calcium-transporting ATPase, plasma membrane-type, putative / Ca(2+)-ATPase, putative (ACA13); K01537 Ca2+-transporting ATPase [EC:3.6.3.8]	scaffold757.0	158102	160867	+	2766	2766	2766	922	1	2766	0
Pbr037295.1	NA	scaffold757.0	137480	141377	+	3898	2033	1047	349	7	290.4	310.8
Pbr037268.1	serine hydroxymethyltransferase, putative (EC:2.1.2.1); K00600 glycine hydroxymethyltransferase [EC:2.1.2.1]	Chr15	35863403	35868127	-	4725	2025	1680	560	4	506.2	900
Pbr037247.1	similar to ankyrin 2,3/unc44; K10380 ankyrin	scaffold755.0	83961	86684	+	2724	1755	1755	585	3	585	484.5
Pbr037210.1	hypothetical protein LOC100251254; K13519 lysophospholipid acyltransferase [EC:2.3.1.51 2.3.1.23 2.3.1.-]	scaffold752.0	133843	138425	-	4583	1653	1398	466	8	206.6	418.6
Pbr037207.1	NA	scaffold752.0	115316	116842	+	1527	1527	1527	509	1	1527	0
Pbr037172.1	NA	scaffold751.0	14347	16054	+	1708	1350	1068	356	2	675	358
Pbr037170.1	hypothetical protein; K11446 histone demethylase JARID1 [EC:1.14.11.-]	Chr16	19180244	19185139	-	4896	2430	2430	810	10	243	274
Pbr037107.1	NA	Chr17	4192019	4193356	+	1338	932	747	249	2	466	406
Pbr037103.2	hypothetical protein; K13415 protein brassinosteroid insensitive 1 [EC:2.7.10.1 2.7.11.1]	Chr17	4160251	4162738	-	2488	2103	2103	701	2	1051.5	385
Pbr037073.1	hypothetical protein; K07025 putative hydrolase of the HAD superfamily	scaffold748.0	23206	25376	-	2171	801	801	267	7	114.4	228.3
Pbr037038.1	NA	Chr14	11553634	11556176	+	2543	1323	1323	441	6	220.5	244
Pbr037004.1	Os02g0139700; K01853 cycloartenol synthase [EC:5.4.99.8]	scaffold741.0	112789	119556	-	6768	2286	2286	762	15	152.4	320.1
Pbr036935.1	hypothetical protein; K11684 bromodomain-containing factor 1	Chr14	13508049	13512765	-	4717	2412	2412	804	10	241.2	256.1
Pbr036909.3	Polcalcin Jun o, putative; K13448 calcium-binding protein CML	Chr14	13733397	13733896	+	500	399	399	133	2	199.5	101
Pbr036902.1	calcium-transporting ATPase, plasma membrane-type, putative / Ca(2+)-ATPase, putative (ACA13); K01537 Ca2+-transporting ATPase [EC:3.6.3.8]	Chr14	13799675	13802857	-	3183	3183	3087	1029	1	3183	0
Pbr036833.1	triacylglycerol lipase, putative; K01058 phospholipase A1 [EC:3.1.1.32]	Chr6	17121582	17123225	-	1644	1644	1644	548	1	1644	0
Pbr036707.1	similar to somatic embryogenesis receptor kinase; K13418 somatic embryogenesis receptor kinase 1 [EC:2.7.10.1 2.7.11.1]	Chr11	2931552	2937405	+	5854	2991	2991	997	24	124.6	124.5
Pbr036706.1	hypothetical protein; K13430 serine/threonine-protein kinase PBS1 [EC:2.7.11.1]	Chr11	2897486	2905678	-	8193	2523	2523	841	18	140.2	333.5
Pbr036705.1	receptor serine-threonine protein kinase, putative (EC:2.7.10.2); K13430 serine/threonine-protein kinase PBS1 [EC:2.7.11.1]	Chr11	2855148	2863497	-	8350	2757	2757	919	22	125.3	266.3
Pbr036695.1	NA	Chr6	10035981	10037184	-	1204	678	393	131	3	226	263
Pbr036688.1	hypothetical protein LOC100251862; K13426 WRKY transcription factor 29	Chr6	10002785	10004299	-	1515	948	948	316	2	474	567
Pbr036687.1	NA	Chr6	9990529	9991426	+	898	898	633	211	1	898	0
Pbr036673.1	NA	Chr7	5728187	5730358	-	2172	828	828	276	4	207	448
Pbr036611.1	KDM5A, NV16665; lysine (K)-specific demethylase 5A; K11446 histone demethylase JARID1 [EC:1.14.11.-]	Chr4	358259	364107	-	5849	3693	3693	1231	11	335.7	215.6
Pbr036583.1	NA	Chr3	8323101	8325631	+	2531	1173	675	225	5	234.6	339.5
Pbr036469.1	aspartyl protease family protein; K00924 [EC:2.7.1.-]	Chr8	16530030	16532238	+	2209	1332	1332	444	2	666	877
Pbr036455.1	ATGLR2.8; intracellular ligand-gated ion channel; K05387 glutamate receptor, ionotropic, other eukaryote	Chr8	16665631	16671765	+	6135	2976	2976	992	5	595.2	789.8
Pbr036427.1	hypothetical protein LOC100259454; K13210 far upstream element-binding protein	Chr8	16881396	16882556	-	1161	1161	1161	387	1	1161	0
Pbr036424.1	NA	Chr8	16907553	16910306	+	2754	1008	1008	336	11	91.6	174.6
Pbr036422.1	hypothetical protein; K14496 abscisic acid receptor PYR/PYL family	Chr8	16922274	16922879	-	606	606	606	202	1	606	0
Pbr036414.1	Os07g0186500; K13457 disease resistance protein RPM1	Chr8	17006917	17010433	+	3517	2780	2274	758	5	556	184.2
Pbr036369.1	NA	scaffold717.0	202666	204111	+	1446	1254	1254	418	2	627	192
Pbr036270.2	hypothetical protein; K09775 hypothetical protein	Chr16	921273	922809	+	1537	399	399	133	4	99.8	379.3
Pbr036256.1	hypothetical protein LOC100250839; K11584 protein phosphatase 2 (formerly 2A), regulatory subunit B'	Chr16	829998	833623	+	3626	2627	1563	521	2	1313.5	999
Pbr036253.1	NA	Chr16	808716	811804	-	3089	2890	1491	497	2	1445	199
Pbr036204.1	mib2; mind bomb 2; K10645 E3 ubiquitin-protein ligase mind-bomb [EC:6.3.2.19]	Chr16	424181	426733	+	2553	1353	1353	451	11	123	120
Pbr036168.1	NA	Chr16	147270	148183	-	914	914	327	109	1	914	0
Pbr036148.1	NA	Chr16	37462	40056	+	2595	1386	1386	462	8	173.2	172.7
Pbr036123.3	calmodulin-binding protein; K02183 calmodulin	Chr14	17410694	17412355	+	1662	1002	1002	334	4	250.5	220
Pbr036099.1	NA	scaffold706.0	166313	167082	-	770	770	696	232	1	770	0
Pbr036086.1	NA	Chr1	7901032	7902813	+	1782	1782	1782	594	1	1782	0
Pbr036065.1	NA	Chr1	8078931	8082188	+	3258	1287	1287	429	4	321.8	657
Pbr036057.1	NA	Chr17	17449464	17452343	-	2880	1480	966	322	6	246.7	280
Pbr036011.1	CT-BMY; CT-BMY (CHLOROPLAST BETA-AMYLASE); beta-amylase (EC:3.2.1.2); K01177 beta-amylase [EC:3.2.1.2]	scaffold701.0	139	1356	+	1218	1134	900	300	2	567	84
Pbr035997.1	PtrSuSY2; sucrose synthase (EC:2.4.1.13); K00695 sucrose synthase [EC:2.4.1.13]	Chr2	16782598	16786033	+	3436	2424	2424	808	11	220.4	101.2
Pbr035966.1	hypothetical protein LOC100265530; K13065 shikimate O-hydroxycinnamoyltransferase [EC:2.3.1.133]	Chr12	5949475	5951428	-	1954	1954	1458	486	1	1954	0
Pbr035941.2	NA	Chr12	6142213	6147484	+	5272	4334	2001	667	8	541.8	134
Pbr035931.1	NA	Chr12	6180802	6182169	+	1368	573	573	191	3	191	397.5
Pbr035929.1	l-ascorbate oxidase, putative (EC:1.10.3.3); K00423 L-ascorbate oxidase [EC:1.10.3.3]	Chr12	6190428	6192944	-	2517	1695	1695	565	6	282.5	164.4
Pbr035892.1	NA	Chr12	6594163	6594609	+	447	447	291	97	1	447	0
Pbr035887.1	Os05g0456300; K00002 alcohol dehydrogenase (NADP+) [EC:1.1.1.2]	Chr12	6626412	6628764	-	2353	951	951	317	7	135.9	233.7
Pbr035875.1	hypothetical protein LOC100258048; K08081 tropine dehydrogenase [EC:1.1.1.206]	Chr12	6766157	6767608	-	1452	783	783	261	5	156.6	167.2
Pbr035874.1	hypothetical protein LOC100258048; K08081 tropine dehydrogenase [EC:1.1.1.206]	Chr12	6771302	6772722	-	1421	965	783	261	5	193	114
Pbr035873.1	hypothetical protein LOC100258048; K08081 tropine dehydrogenase [EC:1.1.1.206]	Chr12	6792963	6794229	-	1267	783	783	261	5	156.6	121
Pbr035830.1	hypothetical protein LOC100252129; K10256 omega-6 fatty acid desaturase (delta-12 desaturase) [EC:1.14.19.-]	Chr12	16572251	16573399	+	1149	1149	1149	383	1	1149	0
Pbr035829.1	NA	Chr12	16581754	16582640	+	887	887	534	178	1	887	0
Pbr035768.1	NA	Chr12	17567342	17569754	+	2413	962	789	263	2	481	1451
Pbr035731.1	CIPK23; CIPK23 (CBL-INTERACTING PROTEIN KINASE 23); kinase/ protein binding / protein serine/threonine kinase; K00924 [EC:2.7.1.-]	Chr11	25962472	25964686	+	2215	2215	1167	389	1	2215	0
Pbr035713.1	23.m06509; tetratricopeptide repeat (TPR)-/ U-box domain-containing protein; K09561 STIP1 homology and U-box containing protein 1 [EC:6.3.2.19]	Chr12	14483315	14484986	+	1672	1672	1221	407	1	1672	0
Pbr035710.1	hypothetical protein ; K04428 mitogen-activated protein kinase kinase kinase 4 [EC:2.7.11.25]	scaffold697.0	198741	200154	-	1414	1414	1053	351	1	1414	0
Pbr035708.1	hypothetical protein; K13110 microfibrillar-associated protein 1	scaffold697.0	175246	179703	-	4458	1732	1242	414	8	216.5	389.4
Pbr035702.1	ubiquitin ligase complex F-box protein GRR1; K03360 F-box and leucine-rich repeat protein GRR1	scaffold697.0	91706	94177	-	2472	1008	681	227	5	201.6	366
Pbr035696.1	NA	scaffold697.0	37916	42935	+	5020	3195	3195	1065	5	639	456.2
Pbr035676.1	hypothetical protein LOC100251413; K01051 pectinesterase [EC:3.1.1.11]	scaffold696.0	29219	32411	+	3193	2190	1707	569	2	1095	1003
Pbr035648.1	NV15676; similar to DNA-J, putative; K09518 DnaJ homolog subfamily B member 12	Chr13	5754699	5758251	-	3553	3553	2202	734	1	3553	0
Pbr035550.1	NA	Chr5	15960999	15963413	-	2415	1436	1020	340	5	287.2	244.8
Pbr035543.1	APC11 anaphase-promoting complex subunit; K03358 anaphase-promoting complex subunit 11	Chr5	15880044	15880514	+	471	471	471	157	1	471	0
Pbr035530.1	hypothetical protein; K00021 hydroxymethylglutaryl-CoA reductase (NADPH) [EC:1.1.1.34]	Chr5	15739687	15742565	+	2879	2586	1827	609	3	862	146.5
Pbr035481.1	protein kinase family protein; K04733 interleukin-1 receptor-associated kinase 4 [EC:2.7.11.1]	scaffold688.0	12552	14980	+	2429	1296	1296	432	6	216	226.6
Pbr035475.1	NA	Chr3	5229794	5230858	+	1065	1065	558	186	1	1065	0
Pbr035440.1	hypothetical protein ; K04428 mitogen-activated protein kinase kinase kinase 4 [EC:2.7.11.25]	Chr15	23415400	23416930	+	1531	1531	1053	351	1	1531	0
Pbr035370.1	hypothetical protein LOC100261736; K07375 tubulin beta	Chr7	14124166	14126690	+	2525	1568	1344	448	3	522.7	478.5
Pbr035365.1	cytochrome P450, putative (EC:1.3.3.9); K10717 cytokinin trans-hydroxylase	Chr7	14172763	14175933	+	3171	1434	1434	478	4	358.5	579
Pbr035359.1	Os10g0515200; K00517 [EC:1.14.-.-]	Chr7	14212639	14214267	+	1629	1629	1629	543	1	1629	0
Pbr035280.1	NA	Chr11	2569683	2570111	-	429	303	303	101	2	151.5	126
Pbr035237.1	Os05g0110900; K00924 [EC:2.7.1.-]	Chr9	21941523	21943928	-	2406	1431	1431	477	6	238.5	195
Pbr035136.1	NA	Chr6	11033922	11034840	-	919	919	777	259	1	919	0
Pbr035085.1	hypothetical protein; K14404 cleavage and polyadenylation specificity factor subunit 4	Chr6	10637105	10639520	-	2416	1432	1119	373	4	358	328
Pbr035064.1	hypothetical protein LOC100251292; K01784 UDP-glucose 4-epimerase [EC:5.1.3.2]	Chr6	10497501	10501692	+	4192	2143	1230	410	9	238.1	256.1
Pbr035029.1	MGC52567; similar to testis-specific gene including a ubiquitin-likely domain; K12163 AN1-type zinc finger and ubiquitin domain-containing protein 1	Chr11	18245693	18246834	+	1142	1142	486	162	1	1142	0
Pbr035024.1	NA	Chr11	18374174	18374401	-	228	228	228	76	1	228	0
Pbr035022.1	NA	Chr11	18385682	18385837	-	156	156	156	52	1	156	0
Pbr035007.1	CLV1; CLV1 (CLAVATA 1); ATP binding / kinase/ protein serine/threonine kinase/ receptor signaling protein serine/threonine kinase; K00924 [EC:2.7.1.-]	Chr10	23502555	23505420	-	2866	2751	2751	917	2	1375.5	115
Pbr034999.1	hypothetical protein LOC100252781; K07897 Ras-related protein Rab-7A	Chr10	23469078	23472351	-	3274	597	597	199	6	99.5	535.4
Pbr034998.1	NA	Chr10	23465114	23467568	+	2455	645	645	215	3	215	905
Pbr034923.1	SGP1; SGP1; GTP binding; K06883	scaffold660.0	108998	111850	+	2853	1304	819	273	6	217.3	309.8
Pbr034881.1	NA	Chr13	15056094	15058577	-	2484	2317	1941	647	2	1158.5	167
Pbr034830.1	folic acid synthesis protein; K13939 dihydroneopterin aldolase / 2-amino-4-hydroxy-6-hydroxymethyldihydropteridine diphosphokinase / dihydropteroate synthase [EC:4.1.2.25 2.7.6.3 2.5.1.15]	Chr13	14533988	14535193	-	1206	930	930	310	3	310	138
Pbr034821.1	hypothetical protein LOC100246866; K00434 L-ascorbate peroxidase [EC:1.11.1.11]	Chr13	14483716	14487956	+	4241	1722	1722	574	17	101.3	157.4
Pbr034792.1	similar to CG11982-PA; K11982 E3 ubiquitin-protein ligase RNF115/126 [EC:6.3.2.19]	Chr13	14274446	14276646	+	2201	1318	714	238	5	263.6	220.8
Pbr034763.1	NA	Chr17	1713949	1716046	-	2098	1824	525	175	3	608	137
Pbr034759.1	INT1; INT1 (INOSITOL TRANSPORTER 1); carbohydrate transmembrane transporter/ myo-inositol:hydrogen symporter/ sugar:hydrogen symporter; K08150 MFS transporter, SP family, solute carrier family 2 (myo-inositol transporter), member 13	Chr17	1682399	1683751	-	1353	1353	1353	451	1	1353	0
Pbr034745.1	NA	Chr17	1609322	1611688	+	2367	1318	783	261	4	329.5	349.7
Pbr034660.3	ATRABH1D (ARABIDOPSIS RAB GTPASE HOMOLOG H1D); GTP binding; K07976 Rab family, other	scaffold653.0	39501	41592	+	2092	666	666	222	6	111	285.2
Pbr034639.1	NA	scaffold651.0	62042	64477	+	2436	1215	930	310	11	110.5	122.1
Pbr034551.1	MLO6; MLO6 (MILDEW RESISTANCE LOCUS O 6); calmodulin binding; K08472 mlo protein	Chr5	6087992	6092911	-	4920	1776	1776	592	14	126.9	241.8
Pbr034519.1	STS14 protein precursor, putative; K13449 pathogenesis-related protein 1	scaffold647.0	239772	240317	+	546	546	546	182	1	546	0
Pbr034516.1	STS14 protein precursor, putative; K13449 pathogenesis-related protein 1	scaffold647.0	169635	170678	+	1044	1044	486	162	1	1044	0
Pbr034497.1	NA	Chr17	22482802	22483702	-	901	582	582	194	2	291	319
Pbr034372.1	BAK1; BAK1 (BRI1-ASSOCIATED RECEPTOR KINASE); kinase/ protein binding / protein heterodimerization/ protein serine/threonine kinase; K13416 brassinosteroid insensitive 1-associated receptor kinase 1 [EC:2.7.10.1 2.7.11.1]	scaffold640.0	94418	97002	+	2585	1176	1176	392	6	196	281.8
Pbr034283.5	glycosyl hydrolase family 18 protein; K01183 chitinase [EC:3.2.1.14]	Chr15	11900588	11903705	+	3118	2346	2346	782	7	335.1	128.7
Pbr034282.1	hypothetical protein; K01183 chitinase [EC:3.2.1.14]	Chr15	11862656	11866252	+	3597	2286	2286	762	8	285.8	187.3
Pbr034248.1	NA	Chr15	11627497	11629718	+	2222	2222	1326	442	1	2222	0
Pbr033995.1	NA	Chr3	25145264	25146148	+	885	885	522	174	1	885	0
Pbr033933.1	hypothetical protein; K04371 extracellular signal-regulated kinase 1/2 [EC:2.7.11.24]	Chr3	24507150	24509609	-	2460	1791	1113	371	6	298.5	133.8
Pbr033729.1	NA	Chr11	26613572	26616784	-	3213	3213	2112	704	1	3213	0
Pbr033719.1	hypothetical protein LOC100251543; K00967 ethanolamine-phosphate cytidylyltransferase [EC:2.7.7.14]	scaffold621.0	41511	48340	+	6830	1515	1515	505	11	137.7	531.5
Pbr033646.1	DIAPH1, DIAPH2; diaphanous homolog 1 (Drosophila); K05741 diaphanous 2	Chr3	4300997	4307029	+	6033	2730	2730	910	7	390	550.5
Pbr033545.1	hypothetical protein; K13030 cyanohydrin beta-glucosyltransferase [EC:2.4.1.85]	Chr14	17004760	17006370	+	1611	1458	1458	486	2	729	153
Pbr033544.1	hypothetical protein; K13030 cyanohydrin beta-glucosyltransferase [EC:2.4.1.85]	Chr14	16977202	16978877	+	1676	1458	1458	486	2	729	218
Pbr033539.1	NA	scaffold615.0.1	151056	153097	+	2042	1220	777	259	3	406.7	411
Pbr033538.1	ribonuclease II (ISS); K01147 exoribonuclease II [EC:3.1.13.1]	scaffold615.0.1	121197	131714	+	10518	3348	3348	1116	19	176.2	398.3
Pbr033533.1	GRIP21; ripening-related protein-like; K07025 putative hydrolase of the HAD superfamily	scaffold615.0.1	25037	26815	+	1779	948	948	316	7	135.4	138.5
Pbr033477.1	hypothetical protein LOC100267452; K05658 ATP-binding cassette, subfamily B (MDR/TAP), member 1	Chr17	5607972	5613639	-	5668	3888	3888	1296	12	324	161.8
Pbr033451.1	NA	Chr13	13344289	13346329	+	2041	2041	1518	506	1	2041	0
Pbr033440.1	hypothetical protein LOC100254952; K00921 1-phosphatidylinositol-3-phosphate 5-kinase [EC:2.7.1.150]	Chr17	13276735	13283930	-	7196	5010	5010	1670	9	556.7	273.2
Pbr033437.1	NA	Chr17	13314230	13315043	+	814	525	525	175	2	262.5	289
Pbr033432.1	isp6; vacuolar serine protease Isp6 (EC:3.4.21.- 3.4.24.-); K01362 [EC:3.4.21.-]	Chr17	13492692	13495215	+	2524	1956	1956	652	2	978	568
Pbr033430.1	hypothetical protein LOC100248027; K09286 EREBP-like factor	Chr17	13537885	13540055	+	2171	1161	1161	387	2	580.5	1010
Pbr033396.1	hypothetical protein LOC100248027; K09286 EREBP-like factor	Chr17	14063492	14065663	-	2172	1161	1161	387	2	580.5	1011
Pbr033394.1	NA	Chr17	14101015	14101608	-	594	594	594	198	1	594	0
Pbr033393.1	hypothetical protein LOC100264570; K08653 membrane-bound transcription factor site-1 protease [EC:3.4.21.112]	Chr17	14101619	14103439	-	1821	1821	1821	607	1	1821	0
Pbr033346.1	similar to Centrin, EF-hand protein, 2; K10840 centrin-2	Chr15	41493866	41494463	-	598	598	372	124	1	598	0
Pbr033306.1	NA	Chr10	18316782	18324498	+	7717	1482	1482	494	5	296.4	1558.8
Pbr033292.1	INT3; INT3 (NOSITOL TRANSPORTER 3); carbohydrate transmembrane transporter/ sugar:hydrogen symporter; K08150 MFS transporter, SP family, solute carrier family 2 (myo-inositol transporter), member 13	Chr5	14371432	14376141	-	4710	3705	2211	737	5	741	251.2
Pbr033241.1	NA	Chr11	5522538	5523876	-	1339	1071	1071	357	2	535.5	268
Pbr033022.1	endo-beta-N-acetylglucosaminidase (EC:3.2.1.96); K01227 mannosyl-glycoprotein endo-beta-N-acetylglucosaminidase [EC:3.2.1.96]	Chr5	17712281	17714696	-	2416	1946	816	272	4	486.5	156.7
Pbr033007.1	Vesicle-associated membrane protein, putative; K08515 vesicle-associated membrane protein 7	Chr5	17620788	17623676	-	2889	720	720	240	6	120	433.8
Pbr033003.4	NA	Chr5	17582656	17588197	+	5542	1659	1659	553	4	414.8	1294.3
Pbr032991.1	acetyl-CoA C-acyltransferase (EC:2.3.1.16); K07513 acetyl-CoA acyltransferase 1 [EC:2.3.1.16]	Chr5	17475300	17480009	+	4710	1670	1362	454	14	119.3	233.8
Pbr032985.1	leucine-rich repeat transmembrane protein kinase, putative (EC:1.3.1.74); K13420 LRR receptor-like serine/threonine-protein kinase FLS2 [EC:2.7.11.1]	Chr5	17423709	17426436	+	2728	2019	2019	673	2	1009.5	709
Pbr032941.1	similar to ribokinase; K00852 ribokinase [EC:2.7.1.15]	Chr5	17020938	17024024	+	3087	1080	1080	360	12	90	182.5
Pbr032937.1	hypothetical protein; K06995	Chr5	16998091	16999109	+	1019	725	342	114	2	362.5	294
Pbr032916.1	NA	Chr5	16839407	16842232	-	2826	2826	1764	588	1	2826	0
Pbr032867.1	protein phosphatase 2C, putative; K01090 protein phosphatase [EC:3.1.3.16]	Chr3	25519057	25521795	+	2739	2112	2112	704	5	422.4	156.8
Pbr032815.1	mCG19533-like; K13190 RNA-binding protein 15	Chr4	11314508	11322396	+	7889	2985	2985	995	5	597	1226
Pbr032776.1	L-iditol 2-dehydrogenase (EC:1.1.1.14); K00008 L-iditol 2-dehydrogenase [EC:1.1.1.14]	Chr1	8229073	8230308	+	1236	1107	1107	369	2	553.5	129
Pbr032763.1	NA	Chr1	8305292	8306337	-	1046	1046	276	92	1	1046	0
Pbr032757.1	NA	Chr1	8338468	8340430	+	1963	1963	1677	559	1	1963	0
Pbr032698.1	WRKY transcription factor, putative; K13425 WRKY transcription factor 22	scaffold591.0	148384	150037	+	1654	1418	1041	347	3	472.7	118
Pbr032691.1	ACS2; 1-aminocyclopropane-1-carboxylate; K01762 1-aminocyclopropane-1-carboxylate synthase [EC:4.4.1.14]	scaffold591.0	67786	67992	-	207	207	207	69	1	207	0
Pbr032605.1	NA	Chr9	3631675	3632557	-	883	528	528	176	3	176	177.5
Pbr032581.1	NA	Chr9	3377739	3378652	+	914	816	816	272	2	408	98
Pbr032572.1	NA	Chr9	3288426	3289831	+	1406	1042	759	253	2	521	364
Pbr032566.1	hypothetical protein; K06892	Chr12	10290225	10292593	+	2369	1125	1125	375	4	281.2	414.7
Pbr032563.1	NA	Chr12	10403933	10410324	+	6392	4269	4269	1423	10	426.9	235.9
Pbr032469.1	hypothetical protein LOC100246166; K08235 xyloglucan:xyloglucosyl transferase [EC:2.4.1.207]	Chr13	13822249	13823743	-	1495	882	882	294	3	294	306.5
Pbr032458.1	mitochondrial substrate carrier family protein; K13577 mitochondrial dicarboxylate carrier	Chr10	20125049	20126761	-	1713	1713	972	324	1	1713	0
Pbr032384.1	NA	Chr7	11125581	11130729	+	5149	3835	2025	675	9	426.1	164.2
Pbr032375.1	NA	Chr7	11045929	11048243	-	2315	1748	915	305	3	582.7	283.5
Pbr032353.1	ubiquitin-conjugating enzyme E2 G, putative (EC:6.3.2.19); K10575 ubiquitin-conjugating enzyme E2 G1 [EC:6.3.2.19]	Chr7	10867139	10869902	-	2764	672	672	224	7	96	348.7
Pbr032347.1	enoyl-CoA hydratase/isomerase family protein (EC:4.2.-.-); K01743 [EC:4.2.-.-]	Chr7	10825328	10826565	-	1238	1238	687	229	1	1238	0
Pbr032280.1	histone 1; K11254 histone H4	Chr7	10249844	10250155	+	312	312	312	104	1	312	0
Pbr032275.1	hypothetical protein ; K03245 translation initiation factor eIF-3 subunit 1	Chr7	10163700	10167889	+	4190	1469	1242	414	7	209.9	453.5
Pbr032271.1	hypothetical protein; K01090 protein phosphatase [EC:3.1.3.16]	Chr7	10146314	10148978	-	2665	1152	1152	384	5	230.4	378.2
Pbr032226.1	NA	scaffold579.0.1	70073	71781	-	1709	1135	702	234	2	567.5	574
Pbr032218.2	NA	Chr8	3177719	3182887	+	5169	2667	2667	889	12	222.2	227.5
Pbr032198.1	NA	Chr8	6432706	6432951	+	246	246	246	82	1	246	0
Pbr032186.1	NA	Chr8	6331274	6331879	-	606	606	606	202	1	606	0
Pbr032130.1	INT3; INT3 (NOSITOL TRANSPORTER 3); carbohydrate transmembrane transporter/ sugar:hydrogen symporter; K08150 MFS transporter, SP family, solute carrier family 2 (myo-inositol transporter), member 13	Chr10	13566400	13569631	+	3232	2211	2211	737	5	442.2	255.2
Pbr032071.1	hypothetical protein; K01101 4-nitrophenyl phosphatase [EC:3.1.3.41]	Chr2	15495459	15498423	-	2965	1838	858	286	5	367.6	281.8
Pbr032010.1	Phospholipid-transporting ATPase, putative (EC:3.6.3.1); K01530 phospholipid-translocating ATPase [EC:3.6.3.1]	scaffold570.0	67089	73236	+	6148	4687	3684	1228	10	468.7	162.3
Pbr031990.1	NA	Chr10	5878316	5879750	-	1435	1435	1107	369	1	1435	0
Pbr031951.1	NA	Chr10	5698989	5701918	-	2930	1848	1848	616	6	308	216.4
Pbr031922.1	hypothetical protein; K13424 WRKY transcription factor 33	Chr10	5517294	5519854	-	2561	1809	1809	603	7	258.4	125.3
Pbr031921.1	hypothetical protein; K08245 phytepsin [EC:3.4.23.40]	Chr10	5508947	5513136	-	4190	2592	1524	508	13	199.4	133.2
Pbr031915.1	NA	Chr10	5481522	5482793	-	1272	1272	1272	424	1	1272	0
Pbr031903.1	NA	Chr10	5379805	5382456	-	2652	1776	1776	592	2	888	876
Pbr031902.1	NA	Chr10	5371331	5371582	-	252	252	252	84	1	252	0
Pbr031891.1	NA	Chr10	5297385	5298925	+	1541	1541	690	230	1	1541	0
Pbr031889.1	NA	Chr10	5277334	5277744	-	411	411	411	137	1	411	0
Pbr031828.1	hypothetical protein; K01230 mannosyl-oligosaccharide alpha-1,2-mannosidase [EC:3.2.1.113]	Chr15	18942770	18948203	+	5434	1722	1722	574	14	123	285.5
Pbr031821.1	ATRABH1D (ARABIDOPSIS RAB GTPASE HOMOLOG H1D); GTP binding; K07976 Rab family, other	Chr15	18806284	18808742	+	2459	624	624	208	6	104	367
Pbr031753.1	hypothetical protein LOC100255703; K01051 pectinesterase [EC:3.1.1.11]	scaffold565.0	216702	218725	-	2024	1419	1419	473	2	709.5	605
Pbr031749.1	GK24303 gene product from transcript GK24303-RA; K01087 trehalose-phosphatase [EC:3.1.3.12]	scaffold565.0	182121	184539	+	2419	1433	1161	387	10	143.3	109.6
Pbr031727.1	CLV1; CLV1 (CLAVATA 1); ATP binding / kinase/ protein serine/threonine kinase/ receptor signaling protein serine/threonine kinase; K00924 [EC:2.7.1.-]	scaffold565.0	58540	62653	+	4114	2979	2979	993	4	744.8	378.3
Pbr031700.1	NA	Chr15	16480062	16482819	-	2758	1059	1059	353	4	264.8	566.3
Pbr031698.1	VPS2.1; VPS2.1; K12191 charged multivesicular body protein 2A	Chr15	16458534	16460772	-	2239	973	678	226	5	194.6	316.5
Pbr031694.1	NA	Chr15	16424708	16427763	-	3056	2247	2247	749	5	449.4	202.2
Pbr031669.1	NA	Chr7	6727505	6728185	-	681	681	537	179	1	681	0
Pbr031617.1	hypothetical protein ; K01181 endo-1,4-beta-xylanase [EC:3.2.1.8]	Chr5	10416394	10427271	+	10878	2991	2991	997	10	299.1	876.3
Pbr031602.1	hypothetical protein LOC100266338; K01533 Cu2+-exporting ATPase [EC:3.6.3.4]	Chr10	12316315	12322074	-	5760	3009	3009	1003	9	334.3	343.9
Pbr031577.1	hypothetical protein ; K14616 cubilin	Chr10	12130958	12135869	+	4912	2019	2019	673	13	155.3	241.1
Pbr031559.1	hypothetical protein; K06689 ubiquitin-conjugating enzyme E2 D/E [EC:6.3.2.19]	Chr11	12995061	12997408	-	2348	447	447	149	4	111.8	633.7
Pbr031495.1	hypothetical protein LOC100246391; K00640 serine O-acetyltransferase [EC:2.3.1.30]	Chr11	12276954	12277955	+	1002	1002	1002	334	1	1002	0
Pbr031422.1	glucosamine-fructose-6-phosphate aminotransferase, putative (EC:2.6.1.16); K00820 glucosamine--fructose-6-phosphate aminotransferase (isomerizing) [EC:2.6.1.16]	scaffold556.0	37640	44514	+	6875	2655	2655	885	15	177	301.4
Pbr031280.1	HSL1; HSL1 (HAESA-Like 1); ATP binding / kinase/ protein serine/threonine kinase; K00924 [EC:2.7.1.-]	Chr15	38887722	38890896	+	3175	3081	2952	984	2	1540.5	94
Pbr031269.1	NA	Chr15	39119941	39121913	+	1973	1640	1335	445	2	820	333
Pbr031260.1	Transcriptional factor TINY, putative; K09286 EREBP-like factor	Chr15	39193502	39194107	+	606	606	606	202	1	606	0
Pbr031253.1	RAP2.9; RAP2.9 (related to AP2 9); DNA binding / transcription factor; K09286 EREBP-like factor	Chr15	39271101	39272039	+	939	939	531	177	1	939	0
Pbr031251.1	RAP2.9; RAP2.9 (related to AP2 9); DNA binding / transcription factor; K09286 EREBP-like factor	Chr15	39281989	39282940	+	952	952	576	192	1	952	0
Pbr031213.1	NA	Chr15	39733261	39737224	+	3964	936	936	312	5	187.2	757
Pbr031150.1	NA	scaffold546.0	284840	286300	-	1461	1461	1461	487	1	1461	0
Pbr031147.1	NA	scaffold546.0	261246	263284	-	2039	2039	1527	509	1	2039	0
Pbr031108.1	triacylglycerol lipase, putative; K01058 phospholipase A1 [EC:3.1.1.32]	Chr4	11652638	11653903	+	1266	1266	1266	422	1	1266	0
Pbr031104.1	hypothetical protein LOC100254895; K06911	Chr4	11689821	11693333	-	3513	882	882	294	6	147	526.2
Pbr031102.1	hypothetical protein LOC100254895; K06911	Chr4	11710108	11713724	-	3617	882	882	294	6	147	547
Pbr031097.1	NA	Chr16	17674274	17675440	-	1167	1167	555	185	1	1167	0
Pbr031029.1	DEHA2D02970p; K03454 mitochondrial carrier protein, MC family	scaffold541.0	58247	61672	+	3426	1236	1236	412	8	154.5	312.9
Pbr031028.1	NA	scaffold541.0	30917	31450	-	534	534	534	178	1	534	0
Pbr030938.1	BAK1; BAK1 (BRI1-ASSOCIATED RECEPTOR KINASE); kinase/ protein binding / protein heterodimerization/ protein serine/threonine kinase; K13416 brassinosteroid insensitive 1-associated receptor kinase 1 [EC:2.7.10.1 2.7.11.1]	Chr4	12501394	12503889	-	2496	2496	2496	832	1	2496	0
Pbr030936.1	similar to AT rich interactive domain 2 (ARID, RFX-like); K11765 AT-rich interactive domain-containing protein 2	Chr4	12514135	12516999	-	2865	1203	1203	401	6	200.5	332.4
Pbr030934.3	glutaryl-CoA dehydrogenase, putative; K00252 glutaryl-CoA dehydrogenase [EC:1.3.99.7]	Chr4	12524124	12526751	-	2628	483	483	161	3	161	1072.5
Pbr030905.1	NA	Chr4	12764737	12764907	-	171	171	171	57	1	171	0
Pbr030857.1	NA	Chr11	290832	291557	+	726	726	726	242	1	726	0
Pbr030829.1	hypothetical protein LOC100254083; K04371 extracellular signal-regulated kinase 1/2 [EC:2.7.11.24]	Chr11	565147	566497	+	1351	1351	426	142	1	1351	0
Pbr030816.1	NA	Chr15	30855962	30857958	+	1997	1997	1416	472	1	1997	0
Pbr030812.1	NA	Chr15	30904390	30906156	-	1767	1767	1530	510	1	1767	0
Pbr030809.1	NA	Chr15	30933644	30935086	-	1443	1443	1443	481	1	1443	0
Pbr030781.4	ATMPK17; MAP kinase; K00924 [EC:2.7.1.-]	Chr13	813136	816398	-	3263	1599	1599	533	11	145.4	166.4
Pbr030740.1	NA	Chr6	12081758	12085014	+	3257	1077	1077	359	4	269.2	726.7
Pbr030732.1	NA	scaffold530.0	233723	234190	+	468	468	468	156	1	468	0
Pbr030728.1	NA	scaffold530.0	95728	96796	-	1069	1069	555	185	1	1069	0
Pbr030722.1	NA	scaffold530.0	24590	31270	-	6681	1778	1272	424	5	355.6	1225.8
Pbr030694.1	si606018d05; LOC100283091; K13430 serine/threonine-protein kinase PBS1 [EC:2.7.11.1]	Chr9	20076544	20087001	+	10458	3204	3204	1068	27	118.7	279
Pbr030681.1	Protein phosphatase 2C containing protein (EC:3.1.3.43); K01102 pyruvate dehydrogenase phosphatase [EC:3.1.3.43]	Chr9	19989408	19994230	+	4823	3920	1416	472	5	784	225.8
Pbr030638.1	Os03g0438100; K10525 allene oxide cyclase [EC:5.3.99.6]	Chr9	19626946	19627960	+	1015	633	555	185	3	211	191
Pbr030562.1	NA	Chr17	94064	94312	-	249	249	249	83	1	249	0
Pbr030521.1	NA	scaffold526.0	20152	21309	-	1158	756	756	252	3	252	201
Pbr030520.1	similar to KIAA0487; K07766 diphosphoinositol-polyphosphate diphosphatase [EC:3.6.1.52]	Chr6	17495511	17496601	+	1091	498	498	166	4	124.5	197.7
Pbr030420.1	Caltractin, putative (EC:1.3.1.74); K13448 calcium-binding protein CML	Chr15	22977210	22988933	+	11724	1113	1113	371	10	111.3	1179
Pbr030418.1	Ethylene-responsive transcription factor, putative; K09286 EREBP-like factor	Chr15	23000651	23001445	+	795	795	795	265	1	795	0
Pbr030358.1	GM20090 gene product from transcript GM20090-RA; K02367 glucuronyl/N-acetylglucosaminyl transferase EXT2 [EC:2.4.1.224 2.4.1.225]	Chr11	29728350	29730767	+	2418	2119	1395	465	4	529.8	99.7
Pbr030354.1	hypothetical protein; K13289 cathepsin A (carboxypeptidase C) [EC:3.4.16.5]	Chr11	29798750	29801296	+	2547	1503	1503	501	9	167	130.5
Pbr030348.1	NA	Chr11	29929926	29931753	+	1828	489	489	163	4	122.2	446.3
Pbr030284.1	NA	Chr11	24116232	24117062	+	831	521	339	113	3	173.7	155
Pbr030187.1	hypothetical protein; K11982 E3 ubiquitin-protein ligase RNF115/126 [EC:6.3.2.19]	Chr11	21569558	21570685	+	1128	1128	1128	376	1	1128	0
Pbr030111.1	SNAP33; SNAP33 (SOLUBLE N-ETHYLMALEIMIDE-SENSITIVE FACTOR ADAPTOR PROTEIN 33); SNAP receptor/ protein binding; K08509 synaptosomal-associated protein, 29kDa	Chr6	4903240	4905651	-	2412	1547	822	274	5	309.4	216.2
Pbr030107.1	Os12g0443600; K00012 UDPglucose 6-dehydrogenase [EC:1.1.1.22]	Chr6	4939599	4941766	-	2168	2168	1443	481	1	2168	0
Pbr030004.1	CYP735A5; cytochrome P450; K10717 cytokinin trans-hydroxylase	Chr13	4293246	4295248	-	2003	1407	1407	469	5	281.4	149
Pbr029984.1	An01g09750; cytochrome B5; K00326 cytochrome-b5 reductase [EC:1.6.2.2]	Chr13	4431120	4432872	+	1753	644	402	134	3	214.7	554.5
Pbr029975.1	MES16; MES16 (METHYL ESTERASE 16); catalytic/ hydrolase, acting on ester bonds / methyl indole-3-acetate esterase/ methyl jasmonate esterase (EC:3.1.1.1); K13544 pheophorbidase [EC:3.1.1.82]	Chr13	4487198	4490244	-	3047	1128	1128	376	5	225.6	479.8
Pbr029965.1	NA	Chr13	4540922	4543922	-	3001	1293	1293	431	4	323.2	569.3
Pbr029956.1	NA	Chr13	4586059	4588197	+	2139	1934	711	237	3	644.7	102.5
Pbr029952.1	NA	Chr13	4611823	4613536	+	1714	1581	1581	527	2	790.5	133
Pbr029944.1	Cell division protein ftsH, putative (EC:3.6.4.3); K03798 cell division protease FtsH [EC:3.4.24.-]	Chr13	4663993	4665603	-	1611	1611	1611	537	1	1611	0
Pbr029923.1	PpAGO1a; argonaute family member; K11596 argonaute	Chr13	4811784	4815650	-	3867	3488	3072	1024	3	1162.7	189.5
Pbr029891.1	ACS4; 1-aminocyclopropane-1-carboxylate (EC:4.4.1.14); K01762 1-aminocyclopropane-1-carboxylate synthase [EC:4.4.1.14]	scaffold509.0	45732	47543	-	1812	1422	1422	474	4	355.5	130
Pbr029876.1	hypothetical protein LOC100244588; K09422 myb proto-oncogene protein, plant	Chr2	11480207	11481583	+	1377	1125	1125	375	3	375	126
Pbr029860.1	GK20700 gene product from transcript GK20700-RA; K10454 kelch-like protein 17 (actinfilin)	Chr17	8335538	8336599	+	1062	1062	1062	354	1	1062	0
Pbr029762.1	Os03g0332500; K02866 large subunit ribosomal protein L10e	Chr17	2043513	2045975	-	2463	786	786	262	3	262	838.5
Pbr029668.1	hypothetical protein; K08235 xyloglucan:xyloglucosyl transferase [EC:2.4.1.207]	Chr9	13704825	13705999	+	1175	962	882	294	3	320.7	106.5
Pbr029667.1	hypothetical protein; K08235 xyloglucan:xyloglucosyl transferase [EC:2.4.1.207]	Chr9	13696992	13698053	-	1062	825	825	275	3	275	118.5
Pbr029665.1	hypothetical protein; K08235 xyloglucan:xyloglucosyl transferase [EC:2.4.1.207]	Chr9	13685086	13686210	-	1125	888	888	296	3	296	118.5
Pbr029631.1	aspartyl protease family protein; K00924 [EC:2.7.1.-]	Chr9	13380928	13382693	+	1766	1766	1674	558	1	1766	0
Pbr029616.1	ARR18; ARR18 (ARABIDOPSIS RESPONSE REGULATOR 18); transcription factor/ two-component response regulator; K14491 two-component response regulator ARR-B family	Chr9	13227363	13227727	-	365	228	228	76	2	114	137
Pbr029606.1	ATPAO3; ATPAO3 (Polyamine oxidase 3); polyamine oxidase (EC:1.5.3.11); K13367 non-specific polyamine oxidase [EC:1.5.3.17]	Chr9	13120286	13123093	-	2808	1449	1449	483	10	144.9	151
Pbr029567.1	Chaperone protein dnaJ, putative; K09503 DnaJ homolog subfamily A member 2	Chr11	15101258	15103487	+	2230	1477	1263	421	6	246.2	150.6
Pbr029558.1	NA	Chr11	14803257	14804501	-	1245	1245	1245	415	1	1245	0
Pbr029505.1	CYP94D2; electron carrier/ heme binding / iron ion binding / monooxygenase/ oxygen binding; K00517 [EC:1.14.-.-]	Chr11	18619590	18621212	-	1623	1623	1509	503	1	1623	0
Pbr029502.1	hypothetical protein; K06892	Chr11	18568255	18569981	-	1727	1458	738	246	2	729	269
Pbr029467.1	Os07g0529800; K03113 translation initiation factor eIF-1	Chr15	43337257	43337595	-	339	339	339	113	1	339	0
Pbr029429.1	hypothetical protein ; K09182 GATA-binding protein 1/2/3	Chr15	18509657	18511406	-	1750	1411	1152	384	3	470.3	169.5
Pbr029428.1	CAld5H/F5H1, CYP84A10; coniferylaldehyde 5- hydroxylase; K09755 ferulate-5-hydroxylase [EC:1.14.-.-]	Chr15	18477030	18479079	-	2050	1778	1551	517	2	889	272
Pbr029288.1	hypothetical protein LOC100243909; K01179 endoglucanase [EC:3.2.1.4]	Chr8	14116393	14123184	+	6792	2529	2529	843	16	158.1	284.2
Pbr029278.1	NA	Chr8	14070761	14071108	-	348	348	348	116	1	348	0
Pbr029277.1	NA	Chr8	14064967	14067394	-	2428	264	264	88	3	88	1082
Pbr029169.1	NA	scaffold489.0.1	333917	335022	-	1106	1106	624	208	1	1106	0
Pbr029145.1	hypothetical protein; K13783 MFS transporter, OPA family, solute carrier family 37 (glycerol-3-phosphate transporter), member 1/2	scaffold489.0.1	191084	193327	-	2244	2097	1497	499	2	1048.5	147
Pbr029062.1	Zeta-carotene desaturase, chloroplast precursor, putative (EC:1.14.99.30); K00514 zeta-carotene desaturase [EC:1.14.99.30]	Chr9	8398825	8401333	+	2509	1944	1110	370	5	388.8	141.2
Pbr029060.1	ATP-citrate synthase, putative (EC:6.2.1.5); K01648 ATP citrate (pro-S)-lyase [EC:2.3.3.8]	Chr9	8325060	8334989	-	9930	729	729	243	9	81	1150.1
Pbr029058.1	Zeta-carotene desaturase, chloroplast precursor, putative (EC:1.14.99.30); K00514 zeta-carotene desaturase [EC:1.14.99.30]	Chr9	8319392	8321335	+	1944	1284	1065	355	5	256.8	165
Pbr029017.1	BGAL2; BGAL2 (beta-galactosidase 2); beta-galactosidase/ catalytic/ cation binding; K01190 beta-galactosidase [EC:3.2.1.23]	Chr3	16485196	16491841	+	6646	2816	2529	843	19	148.2	212.8
Pbr028998.1	EFR; EFR (EF-TU RECEPTOR); ATP binding / kinase/ protein serine/threonine kinase; K13428 LRR receptor-like serine/threonine-protein kinase EFR [EC:2.7.11.1]	Chr11	21073425	21077605	-	4181	3102	3102	1034	4	775.5	359.7
Pbr028986.1	NA	Chr11	20940208	20940922	+	715	715	516	172	1	715	0
Pbr028940.1	hypothetical protein LOC100091296; K10631 E3 ubiquitin-protein ligase Topors [EC:6.3.2.19]	Chr4	1791111	1794647	+	3537	3254	2493	831	3	1084.7	141.5
Pbr028914.1	NA	Chr4	1910549	1912584	+	2036	1940	648	216	2	970	96
Pbr028873.1	omega-3 fatty acid desaturase; K10257 omega-3 fatty acid desaturase (delta-15 desaturase) [EC:1.14.19.-]	Chr12	2711338	2714152	+	2815	1927	1362	454	8	240.9	126.9
Pbr028848.1	hypothetical protein; K11321 bromodomain-containing protein 8	Chr13	2260060	2264853	-	4794	2465	2172	724	3	821.7	1164.5
Pbr028842.1	NA	Chr13	2217455	2218421	+	967	967	549	183	1	967	0
Pbr028825.1	NA	Chr13	2075257	2076759	+	1503	1227	534	178	3	409	138
Pbr028823.1	MGG_ch7g495; hypothetical protein; K11699 RNA-dependent RNA polymerase 1 [EC:2.7.7.48]	Chr13	2061817	2066501	+	4685	3294	3294	1098	4	823.5	463.7
Pbr028817.1	NA	Chr13	1998578	1999803	+	1226	1226	912	304	1	1226	0
Pbr028815.1	NA	Chr13	1990069	1991639	+	1571	855	558	186	4	213.8	238.7
Pbr028792.1	ABI1; ABI1 (ABA INSENSITIVE 1); calcium ion binding / protein serine/threonine phosphatase; K14497 protein phosphatase 2C [EC:3.1.3.16]	Chr13	1840077	1843505	+	3429	2301	1287	429	8	287.6	161.1
Pbr028738.1	ribose-5-phosphate isomerase (EC:5.3.1.6); K01807 ribose 5-phosphate isomerase A [EC:5.3.1.6]	Chr13	1543485	1545345	+	1861	1861	780	260	1	1861	0
Pbr028729.1	NA	Chr13	1500680	1501772	-	1093	441	441	147	3	147	326
Pbr028723.1	NA	Chr13	1438301	1438978	-	678	678	678	226	1	678	0
Pbr028721.1	NA	Chr13	1417595	1417780	-	186	186	186	62	1	186	0
Pbr028700.1	hypothetical protein LOC100265348; K01267 aspartyl aminopeptidase [EC:3.4.11.21]	Chr13	1215134	1225439	-	10306	1596	1596	532	10	159.6	967.8
Pbr028684.2	protein kinase family protein; K04733 interleukin-1 receptor-associated kinase 4 [EC:2.7.11.1]	Chr17	8997050	9001000	+	3951	2640	2640	880	13	203.1	109.2
Pbr028602.1	NA	Chr4	5097	8049	-	2953	1355	609	203	5	271	399.5
Pbr028580.1	ACR4; ACR4 (ARABIDOPSIS CRINKLY4); kinase/ transmembrane receptor protein kinase; K00924 [EC:2.7.1.-]	Chr4	200372	215236	-	14865	2940	2940	980	3	980	5962.5
Pbr028566.1	NA	Chr4	274511	277012	-	2502	987	987	329	3	329	757.5
Pbr028410.1	NA	Chr6	1970587	1970862	+	276	276	276	92	1	276	0
Pbr028409.1	NA	Chr6	1970915	1971169	+	255	255	255	85	1	255	0
Pbr028408.1	similar to Centrin, EF-hand protein, 2; K10840 centrin-2	Chr6	1976995	1977755	+	761	761	372	124	1	761	0
Pbr028398.1	hypothetical protein; K08235 xyloglucan:xyloglucosyl transferase [EC:2.4.1.207]	Chr6	2049604	2052108	-	2505	1078	891	297	4	269.5	475.7
Pbr028388.1	protein kinase family protein; K04424 sterile alpha motif and leucine zipper containing kinase AZK [EC:2.7.11.25]	Chr6	2196226	2202135	+	5910	3120	3120	1040	15	208	199.3
Pbr028379.1	PIN1; auxin efflux carrier component; K13947 auxin efflux carrier family	Chr6	2275785	2279966	-	4182	1935	1935	645	6	322.5	449.4
Pbr028357.1	NA	Chr6	2424171	2424799	+	629	629	234	78	1	629	0
Pbr028328.1	hypothetical protein; K00863 dihydroxyacetone kinase [EC:2.7.1.29]	Chr6	2642272	2647623	+	5352	2064	1785	595	19	108.6	182.7
Pbr028299.1	NA	Chr6	2893554	2896405	+	2852	1152	1152	384	3	384	850
Pbr028226.1	ferritin, plant, putative (EC:1.16.3.1); K00522 ferritin heavy chain [EC:1.16.3.1]	Chr12	4925501	4927340	+	1840	900	798	266	8	112.5	134.3
Pbr028222.1	hypothetical protein LOC100267073; K14496 abscisic acid receptor PYR/PYL family	Chr12	4887574	4888272	-	699	699	699	233	1	699	0
Pbr028209.1	hypothetical protein; K01743 [EC:4.2.-.-]	scaffold467.0	292472	293188	-	717	717	717	239	1	717	0
Pbr028151.2	receptor serine-threonine protein kinase, putative (EC:2.7.10.2); K13430 serine/threonine-protein kinase PBS1 [EC:2.7.11.1]	scaffold466.0	183454	187065	-	3612	1197	1197	399	7	171	402.5
Pbr028077.1	NA	Chr8	14836571	14838350	-	1780	1780	1266	422	1	1780	0
Pbr028023.1	hypothetical protein LOC100249852; K14500 BR-signaling kinase [EC:2.7.11.1]	Chr11	26932104	26935990	+	3887	1410	1410	470	10	141	275.2
Pbr028002.1	ACR4; ACR4 (ARABIDOPSIS CRINKLY4); kinase/ transmembrane receptor protein kinase; K00924 [EC:2.7.1.-]	Chr11	26769627	26772657	+	3031	1353	1353	451	6	225.5	335.6
Pbr027980.1	NA	Chr11	19396977	19398147	-	1171	1055	594	198	2	527.5	116
Pbr027964.1	hypothetical protein LOC100262362; K12449 UDP-apiose/xylose synthase	Chr11	19197185	19200427	+	3243	1754	1170	390	9	194.9	186.1
Pbr027961.1	NA	Chr15	10840157	10843680	-	3524	2057	1992	664	5	411.4	366.8
Pbr027908.1	CHS; chalcone synthase; K00660 chalcone synthase [EC:2.3.1.74]	Chr15	10414792	10416368	-	1577	1173	1173	391	2	586.5	404
Pbr027907.1	CHS; chalcone synthase; K00660 chalcone synthase [EC:2.3.1.74]	Chr15	10401705	10403514	-	1810	1422	1167	389	2	711	388
Pbr027905.1	NA	Chr15	10387004	10387252	-	249	249	249	83	1	249	0
Pbr027889.1	hypothetical protein; K07192 flotillin	Chr15	10273281	10275485	+	2205	1440	1440	480	2	720	765
Pbr027774.1	OPR3; OPR3 (OPDA-REDUCTASE 3); 12-oxophytodienoate reductase (EC:1.3.1.42); K05894 12-oxophytodienoic acid reductase [EC:1.3.1.42]	Chr2	16282398	16283700	+	1303	1303	483	161	1	1303	0
Pbr027738.1	hypothetical protein ; K10798 poly [ADP-ribose] polymerase [EC:2.4.2.30]	Chr2	16517926	16523044	+	5119	2410	2163	721	13	185.4	225.8
Pbr027730.1	hypothetical protein; K13464 jasmonate ZIM domain-containing protein	Chr2	16572721	16574832	+	2112	1315	843	281	5	263	199.2
Pbr027720.1	NA	Chr15	13746993	13749989	-	2997	1041	1041	347	5	208.2	489
Pbr027705.1	Hmu; Hemomucin (EC:3.4.21.- 4.3.3.2); K01774 [EC:4.-.-.-]	Chr15	13637529	13641154	+	3626	1323	1179	393	4	330.8	767.7
Pbr027674.1	NA	Chr15	13408694	13410025	+	1332	1332	897	299	1	1332	0
Pbr027655.1	NA	Chr3	10380347	10382019	+	1673	1673	1368	456	1	1673	0
Pbr027633.1	hexokinase; K00844 hexokinase [EC:2.7.1.1]	Chr3	9269256	9276845	-	7590	1863	1863	621	11	169.4	572.7
Pbr027615.1	NA	Chr7	3283464	3283964	-	501	501	501	167	1	501	0
Pbr027613.1	NA	Chr7	3279519	3280416	-	898	898	507	169	1	898	0
Pbr027593.1	NA	Chr2	19619042	19619366	+	325	183	183	61	2	91.5	142
Pbr027557.1	hypothetical protein LOC100250908; K08235 xyloglucan:xyloglucosyl transferase [EC:2.4.1.207]	Chr2	19963724	19965004	+	1281	864	864	288	4	216	139
Pbr027545.1	CPK12; calcium dependent protein kinase 12; K13412 calcium-dependent protein kinase [EC:2.7.11.1]	Chr9	10270428	10272683	-	2256	2256	1497	499	1	2256	0
Pbr027474.1	hypothetical protein; K14491 two-component response regulator ARR-B family	Chr13	2352421	2355080	-	2660	2088	1131	377	5	417.6	143
Pbr027431.1	NA	Chr1	3839788	3842053	-	2266	1893	1893	631	2	946.5	373
Pbr027424.1	hypothetical protein; K13422 transcription factor MYC2	Chr1	3882499	3884328	-	1830	1830	1830	610	1	1830	0
Pbr027410.1	NA	Chr5	12997629	12998688	+	1060	861	861	287	2	430.5	199
Pbr027400.1	hypothetical protein LOC100252114; K12868 pre-mRNA-splicing factor SYF2	Chr5	13106789	13110755	-	3967	2459	1584	528	6	409.8	301.6
Pbr027328.1	Os03g0717000; K00924 [EC:2.7.1.-]	Chr5	13863947	13866607	-	2661	1563	1563	521	4	390.8	366
Pbr027300.1	Phospholipid-transporting ATPase, putative (EC:3.6.3.1); K01530 phospholipid-translocating ATPase [EC:3.6.3.1]	scaffold449.0	226647	232654	+	6008	4823	3684	1228	10	482.3	131.7
Pbr027214.1	hypothetical protein; K11684 bromodomain-containing factor 1	Chr6	948519	953285	+	4767	2535	2535	845	10	253.5	248
Pbr027207.1	hypothetical protein; K00134 glyceraldehyde 3-phosphate dehydrogenase [EC:1.2.1.12]	Chr6	1014477	1017819	-	3343	1393	1020	340	12	116.1	177.3
Pbr027180.1	nucleotide binding protein, putative (EC:4.4.1.4); K14548 U3 small nucleolar RNA-associated protein 4	Chr10	24501620	24505370	-	3751	1335	1335	445	5	267	604
Pbr026975.1	similar to TPA: TPA_exp: CaaX protease; K08658 prenyl protein peptidase [EC:3.4.22.-]	Chr17	24241624	24244612	-	2989	1653	1335	445	5	330.6	334
Pbr026959.2	hypothetical protein; K10703 3-hydroxy acyl-CoA dehydratase [EC:4.2.1.-]	Chr13	6281438	6290674	+	9237	1200	1200	400	10	120	893
Pbr026956.1	NA	Chr13	6234070	6236012	+	1943	1082	618	206	2	541	861
Pbr026954.1	similar to somatic embryogenesis receptor-like kinase 3; K13416 brassinosteroid insensitive 1-associated receptor kinase 1 [EC:2.7.10.1 2.7.11.1]	Chr13	6184619	6192599	-	7981	2580	2580	860	17	151.8	337.6
Pbr026953.1	SERK1; SERK1 (SOMATIC EMBRYOGENESIS RECEPTOR-LIKE KINASE 1); kinase/ transmembrane receptor protein serine/threonine kinase; K13418 somatic embryogenesis receptor kinase 1 [EC:2.7.10.1 2.7.11.1]	Chr13	6177729	6180039	-	2311	1106	654	218	7	158	200.8
Pbr026949.2	NA	Chr13	6138099	6139243	+	1145	768	768	256	3	256	188.5
Pbr026858.1	NA	scaffold435.0.1	16083	20142	+	4060	1557	942	314	7	222.4	417.2
Pbr026777.1	ATP citrate (pro-S)-lyase (EC:2.3.3.8); K01648 ATP citrate (pro-S)-lyase [EC:2.3.3.8]	Chr17	7851371	7855384	-	4014	1827	1827	609	16	114.2	145.8
Pbr026713.1	drkD; DRK subfamily protein kinase; K04424 sterile alpha motif and leucine zipper containing kinase AZK [EC:2.7.11.25]	Chr14	8609425	8616584	-	7160	2799	2799	933	8	349.9	623
Pbr026704.1	NA	Chr14	8557153	8561217	-	4065	3543	2646	882	4	885.8	174
Pbr026689.2	hypothetical protein LOC100252887; K08790 serine/threonine kinase 38 [EC:2.7.11.1]	Chr5	20160233	20163836	+	3604	1617	1617	539	12	134.8	180.6
Pbr026672.1	NA	Chr5	20258436	20258858	-	423	423	423	141	1	423	0
Pbr026654.2	Os04g0618700; K13420 LRR receptor-like serine/threonine-protein kinase FLS2 [EC:2.7.11.1]	Chr5	20401660	20403084	+	1425	1425	927	309	1	1425	0
Pbr026597.1	NA	Chr8	3643172	3646110	-	2939	2939	1221	407	1	2939	0
Pbr026562.3	NA	Chr8	3957546	3959736	-	2191	2191	1806	602	1	2191	0
Pbr026539.1	MLO4; MLO4 (MILDEW RESISTANCE LOCUS O 4); calmodulin binding; K08472 mlo protein	Chr8	4142474	4148496	+	6023	1359	1359	453	11	123.5	466.4
Pbr026505.1	Cationic peroxidase 2 precursor, putative (EC:1.11.1.7); K00430 peroxidase [EC:1.11.1.7]	Chr8	4426466	4427581	-	1116	996	996	332	2	498	120
Pbr026504.1	Cationic peroxidase 2 precursor, putative (EC:1.11.1.7); K00430 peroxidase [EC:1.11.1.7]	Chr8	4434098	4435213	-	1116	996	996	332	2	498	120
Pbr026503.1	Cationic peroxidase 2 precursor, putative (EC:1.11.1.7); K00430 peroxidase [EC:1.11.1.7]	Chr8	4440333	4442618	+	2286	996	996	332	2	498	1290
Pbr026465.1	protein binding protein, putative; K07195 exocyst complex component 7	Chr7	9812093	9814338	+	2246	2246	1917	639	1	2246	0
Pbr026454.1	slc26a6, MGC145603; solute carrier family 26, member 6; K14704 solute carrier family 26 (sulfate anion transporter), member 6	Chr7	9721718	9729340	+	7623	1902	1902	634	15	126.8	408.6
Pbr026425.1	GG22301 gene product from transcript GG22301-RA; K02367 glucuronyl/N-acetylglucosaminyl transferase EXT2 [EC:2.4.1.224 2.4.1.225]	Chr3	14669676	14671390	-	1715	1341	1341	447	4	335.2	124.7
Pbr026345.1	Pectinesterase-2 precursor, putative (EC:3.1.1.11); K01051 pectinesterase [EC:3.1.1.11]	scaffold424.0	242913	244894	+	1982	1710	1710	570	2	855	272
Pbr026333.1	Pectinesterase-2 precursor, putative (EC:3.1.1.11); K01051 pectinesterase [EC:3.1.1.11]	scaffold424.0	132666	134647	-	1982	1710	1710	570	2	855	272
Pbr026269.1	hypothetical protein LOC100255946; K08900 mitochondrial chaperone BCS1	Chr9	20755552	20756364	+	813	813	813	271	1	813	0
Pbr026126.1	hypothetical protein LOC100252764; K13457 disease resistance protein RPM1	Chr14	5769909	5772395	-	2487	2487	2487	829	1	2487	0
Pbr026076.1	NA	Chr12	3884811	3885160	-	350	174	174	58	2	87	176
Pbr026058.1	hypothetical protein LOC100261264; K00430 peroxidase [EC:1.11.1.7]	Chr12	3759751	3760860	+	1110	936	936	312	2	468	174
Pbr026044.1	hypothetical protein; K13152 U11/U12 small nuclear ribonucleoprotein 20 kDa protein	Chr12	3686765	3687855	-	1091	453	453	151	4	113.2	212.7
Pbr025988.1	ERF2; ERF2 (ETHYLENE RESPONSIVE ELEMENT BINDING FACTOR 2); DNA binding / transcription activator/ transcription factor; K14517 ethylene-responsive transcription factor 2	Chr7	5206340	5207053	-	714	714	714	238	1	714	0
Pbr025967.1	HSL1; HSL1 (HAESA-Like 1); ATP binding / kinase/ protein serine/threonine kinase; K00924 [EC:2.7.1.-]	Chr8	314214	317910	-	3697	2982	2982	994	4	745.5	238.3
Pbr025956.1	NA	Chr8	213922	216170	-	2249	1828	1377	459	4	457	140.3
Pbr025942.1	RAP2.9; RAP2.9 (related to AP2 9); DNA binding / transcription factor; K09286 EREBP-like factor	Chr8	87556	88038	-	483	483	483	161	1	483	0
Pbr025940.1	RAP2.9; RAP2.9 (related to AP2 9); DNA binding / transcription factor; K09286 EREBP-like factor	Chr8	73372	73902	-	531	531	531	177	1	531	0
Pbr025914.1	hypothetical protein LOC100260480; K01126 glycerophosphoryl diester phosphodiesterase [EC:3.1.4.46]	Chr11	7793795	7799635	-	5841	2580	2580	860	10	258	362.3
Pbr025883.1	hypothetical protein LOC100258977; K05279 flavonol 3-O-methyltransferase [EC:2.1.1.76]	Chr10	11072707	11074468	-	1762	1113	1113	371	4	278.2	216.3
Pbr025876.1	ABC multidrug transporter (EC:3.6.3.-); K01552 [EC:3.6.3.-]	Chr10	11022941	11029493	-	6553	4302	4302	1434	24	179.2	97.9
Pbr025833.1	BAK1; BAK1 (BRI1-ASSOCIATED RECEPTOR KINASE); kinase/ protein binding / protein heterodimerization/ protein serine/threonine kinase; K13416 brassinosteroid insensitive 1-associated receptor kinase 1 [EC:2.7.10.1 2.7.11.1]	Chr3	1898782	1903117	+	4336	2929	1176	392	6	488.2	281.4
Pbr025788.1	NA	Chr13	12934959	12942427	-	7469	6180	6180	2060	5	1236	322.2
Pbr025730.1	copper-transporting atpase p-type, putative (EC:3.6.3.4); K01533 Cu2+-exporting ATPase [EC:3.6.3.4]	Chr11	8469380	8476060	-	6681	3978	2916	972	8	497.2	386.1
Pbr025680.1	Os01g0717000; K00866 choline kinase [EC:2.7.1.32]	Chr5	2480665	2484623	+	3959	2065	1035	345	7	295	315.7
Pbr025676.1	nucleotide binding protein, putative (EC:4.4.1.4); K14548 U3 small nucleolar RNA-associated protein 4	Chr5	2447999	2451145	-	3147	1557	1437	479	5	311.4	397.5
Pbr025627.1	NA	Chr11	20446491	20447482	+	992	992	504	168	1	992	0
Pbr025610.1	BGAL2; BGAL2 (beta-galactosidase 2); beta-galactosidase/ catalytic/ cation binding; K01190 beta-galactosidase [EC:3.2.1.23]	Chr11	20587123	20593556	-	6434	2562	2562	854	19	134.8	215.1
Pbr025602.1	MLO6; MLO6 (MILDEW RESISTANCE LOCUS O 6); calmodulin binding; K08472 mlo protein	Chr11	20652676	20659669	-	6994	1539	1539	513	12	128.2	495.9
Pbr025597.1	hypothetical protein LOC100245251; K14486 auxin response factor	Chr11	20770838	20775963	+	5126	2907	2400	800	12	242.2	201.7
Pbr025554.1	hypothetical protein LOC100265481; K00799 glutathione S-transferase [EC:2.5.1.18]	Chr5	11700928	11702023	-	1096	615	615	205	2	307.5	481
Pbr025543.2	cysteine proteinase, putative / thiol protease, putative; K01376 [EC:3.4.22.-]	Chr5	11780080	11782359	+	2280	1332	1332	444	5	266.4	237
Pbr025497.1	endo-beta-N-acetylglucosaminidase (EC:3.2.1.96); K01227 mannosyl-glycoprotein endo-beta-N-acetylglucosaminidase [EC:3.2.1.96]	Chr10	11710980	11713283	-	2304	1894	816	272	4	473.5	136.7
Pbr025434.1	ABC multidrug transporter (EC:3.6.3.-); K01552 [EC:3.6.3.-]	Chr15	376796	384077	+	7282	4470	4470	1490	25	178.8	117.2
Pbr025357.1	actin depolymerizing factor, putative; K05765 cofilin	Chr5	18490197	18492344	+	2148	1247	450	150	3	415.7	450.5
Pbr025341.3	NA	Chr5	18633552	18637955	+	4404	2226	2226	742	11	202.4	217.8
Pbr025293.1	hypothetical protein LOC100243507; K14553 U3 small nucleolar RNA-associated protein 18	Chr5	19078668	19085242	-	6575	3522	3522	1174	4	880.5	1017.7
Pbr025288.1	SHY2; SHY2 (SHORT HYPOCOTYL 2); transcription factor; K14484 auxin-responsive protein IAA	Chr5	19132542	19133598	+	1057	837	528	176	3	279	110
Pbr025260.1	NA	Chr5	19409824	19410332	+	509	509	360	120	1	509	0
Pbr025256.1	hypothetical protein; K06892	Chr5	19458853	19460522	+	1670	1395	951	317	3	465	137.5
Pbr025212.1	Indole-3-acetic acid-amido synthetase GH3.3, putative; K14487 auxin responsive GH3 gene family	Chr2	12797476	12800533	-	3058	1800	1800	600	3	600	629
Pbr025206.1	NA	Chr2	12861842	12862096	-	255	255	255	85	1	255	0
Pbr025198.1	hypothetical protein; K12846 U4/U6.U5 tri-snRNP-associated protein 3	Chr2	12929066	12931773	+	2708	2084	1266	422	2	1042	624
Pbr025159.1	hypothetical protein; K13110 microfibrillar-associated protein 1	Chr2	13356310	13360595	-	4286	1548	1242	414	8	193.5	391.1
Pbr025102.1	hypothetical protein LOC100262205; K01955 carbamoyl-phosphate synthase large subunit [EC:6.3.5.5]	Chr2	13991622	13995062	+	3441	3441	918	306	1	3441	0
Pbr025101.1	NA	Chr2	14000444	14001050	+	607	501	501	167	2	250.5	106
Pbr025078.1	hypothetical protein LOC100256090; K07119	Chr2	14256849	14258360	+	1512	1512	1512	504	1	1512	0
Pbr025077.1	NA	Chr2	14258811	14259395	-	585	585	585	195	1	585	0
Pbr025074.1	sks12; sks12 (SKU5 Similar 12); copper ion binding / oxidoreductase (EC:1.10.3.3); K00423 L-ascorbate oxidase [EC:1.10.3.3]	Chr2	14281806	14284798	+	2993	1933	1626	542	8	241.6	151.4
Pbr025040.1	Cbr-sel-10; C. briggsae CBR-SEL-10 protein; K10260 F-box and WD-40 domain protein 7	Chr2	14646847	14648451	-	1605	1605	1260	420	1	1605	0
Pbr025020.1	NA	Chr8	14696538	14697174	+	637	637	387	129	1	637	0
Pbr025013.1	NA	Chr8	14631269	14633176	-	1908	1908	1521	507	1	1908	0
Pbr025010.1	hypothetical protein LOC100242262; K14497 protein phosphatase 2C [EC:3.1.3.16]	Chr8	14605450	14607580	-	2131	1596	1596	532	5	319.2	133.8
Pbr024864.1	NA	Chr3	3733946	3735473	-	1528	1418	804	268	2	709	110
Pbr024663.1	NA	Chr6	9806124	9806971	-	848	848	633	211	1	848	0
Pbr024645.1	NA	Chr6	9546674	9550143	+	3470	2867	2424	808	3	955.7	301.5
Pbr024562.1	hypothetical protein; K01090 protein phosphatase [EC:3.1.3.16]	Chr8	1188291	1192858	+	4568	1522	846	282	5	304.4	761.5
Pbr024551.1	NA	Chr17	7384346	7385158	-	813	498	498	166	2	249	315
Pbr024523.1	hypothetical protein LOC100253496; K13448 calcium-binding protein CML	Chr17	7579525	7580223	-	699	699	465	155	1	699	0
Pbr024505.2	NA	scaffold384.0	374717	376228	+	1512	1512	1512	504	1	1512	0
Pbr024458.1	similar to TPA: TPA_exp: CaaX protease; K08658 prenyl protein peptidase [EC:3.4.22.-]	Chr9	21813677	21816813	+	3137	1470	1104	368	5	294	416.8
Pbr024258.1	hypothetical protein; K00799 glutathione S-transferase [EC:2.5.1.18]	Chr12	13229153	13231770	-	2618	1080	1080	360	6	180	307.6
Pbr024257.1	hypothetical protein; K00799 glutathione S-transferase [EC:2.5.1.18]	Chr12	13233508	13236331	-	2824	1152	1152	384	7	164.6	278.7
Pbr024238.1	hypothetical protein LOC100246545; K01537 Ca2+-transporting ATPase [EC:3.6.3.8]	Chr12	13533464	13540358	-	6895	3503	3120	1040	7	500.4	565.3
Pbr024234.1	GRAS87; DELLA domain GRAS family transcription factor rga-like protein; K14494 DELLA protein	Chr3	7078869	7082407	+	3539	3539	1749	583	1	3539	0
Pbr024200.1	NA	Chr3	7354575	7355006	+	432	306	306	102	2	153	126
Pbr024141.1	hypothetical protein; K13448 calcium-binding protein CML	Chr10	13442387	13446043	+	3657	1083	1083	361	3	361	1287
Pbr024123.1	Ethylene-responsive transcription factor, putative; K09286 EREBP-like factor	Chr15	28819592	28821337	-	1746	1191	1191	397	2	595.5	555
Pbr024053.1	NA	Chr6	5382381	5383287	+	907	579	579	193	2	289.5	328
Pbr024036.1	AFC2; AFC2 (ARABIDOPSIS FUS3-COMPLEMENTING GENE 2); kinase/ protein kinase; K08287 dual-specificity kinase [EC:2.7.12.1]	Chr6	5473391	5476664	-	3274	1302	1302	434	11	118.4	197.2
Pbr024013.2	hypothetical protein; K01365 cathepsin L [EC:3.4.22.15]	Chr6	5626869	5629217	+	2349	2031	1089	363	4	507.8	106
Pbr023965.1	INT3; INT3 (NOSITOL TRANSPORTER 3); carbohydrate transmembrane transporter/ sugar:hydrogen symporter; K08150 MFS transporter, SP family, solute carrier family 2 (myo-inositol transporter), member 13	Chr5	15196314	15200463	+	4150	3138	2211	737	5	627.6	253
Pbr023960.1	hypothetical protein LOC100253693; K13412 calcium-dependent protein kinase [EC:2.7.11.1]	Chr5	15137430	15142025	-	4596	3171	1716	572	7	453	237.5
Pbr023905.1	NA	Chr4	11099736	11102787	+	3052	1101	1101	367	9	122.3	243.9
Pbr023902.1	hypothetical protein LOC100259747; K09286 EREBP-like factor	Chr4	10991592	10992943	+	1352	1352	984	328	1	1352	0
Pbr023899.1	ATERF-1 (ETHYLENE RESPONSIVE ELEMENT BINDING FACTOR 1); DNA binding / transcription activator/ transcription factor; K09286 EREBP-like factor	Chr4	10903645	10904810	-	1166	1166	840	280	1	1166	0
Pbr023879.1	NA	Chr7	1158830	1160517	+	1688	1095	1095	365	3	365	296.5
Pbr023878.1	NA	Chr7	1055509	1057196	-	1688	1095	1095	365	3	365	296.5
Pbr023815.1	NA	Chr7	555605	556093	-	489	489	201	67	1	489	0
Pbr023807.1	hypothetical protein; K12163 AN1-type zinc finger and ubiquitin domain-containing protein 1	Chr7	507668	509050	-	1383	1383	498	166	1	1383	0
Pbr023800.1	PIF3; PIF3 (PHYTOCHROME INTERACTING FACTOR 3); DNA binding / protein binding / transcription factor/ transcription regulator; K12126 phytochrome-interacting factor 3	Chr7	453441	455564	-	2124	1305	1305	435	6	217.5	163.8
Pbr023799.1	ATRABA4C; GTP binding; K07976 Rab family, other	Chr7	449329	452207	-	2879	1447	669	223	2	723.5	1432
Pbr023786.1	NA	Chr7	363953	364512	-	560	560	201	67	1	560	0
Pbr023785.1	NA	Chr7	361138	361598	-	461	461	198	66	1	461	0
Pbr023676.2	NA	scaffold366.0	237175	237582	-	408	408	408	136	1	408	0
Pbr023619.1	NA	Chr12	1272655	1273060	-	406	324	324	108	2	162	82
Pbr023616.1	NA	Chr12	1249548	1251383	+	1836	942	942	314	3	314	447
Pbr023537.1	GL14390 gene product from transcript GL14390-RA; K04512 dishevelled associated activator of morphogenesis	Chr15	22586808	22590725	+	3918	2652	2652	884	5	530.4	316.5
Pbr023431.1	receptor serine-threonine protein kinase, putative (EC:2.7.10.2); K13430 serine/threonine-protein kinase PBS1 [EC:2.7.11.1]	Chr11	28852876	28855783	-	2908	1453	1248	416	5	290.6	363.8
Pbr023408.1	hypothetical protein LOC100258857; K13412 calcium-dependent protein kinase [EC:2.7.11.1]	Chr12	14943714	14947912	-	4199	2503	1596	532	8	312.9	242.3
Pbr023378.1	NA	Chr2	747830	748840	-	1011	895	654	218	2	447.5	116
Pbr023359.1	NA	Chr2	929709	931596	+	1888	1888	1278	426	1	1888	0
Pbr023328.2	folic acid synthesis protein; K13939 dihydroneopterin aldolase / 2-amino-4-hydroxy-6-hydroxymethyldihydropteridine diphosphokinase / dihydropteroate synthase [EC:4.1.2.25 2.7.6.3 2.5.1.15]	Chr2	16130551	16131308	-	758	657	657	219	2	328.5	101
Pbr023203.1	NA	Chr11	23629236	23633310	-	4075	1581	1581	527	5	316.2	623.5
Pbr023170.1	NA	Chr9	8614409	8617907	+	3499	2049	1296	432	4	512.2	483.3
Pbr023153.1	hypothetical protein LOC100243389; K01853 cycloartenol synthase [EC:5.4.99.8]	Chr9	8751000	8757288	-	6289	3690	2283	761	11	335.5	259.9
Pbr023068.1	NA	scaffold351.0.1	329535	330232	+	698	698	429	143	1	698	0
Pbr022991.1	Ubiquitin ligase SINAT5, putative; K04506 E3 ubiquitin-protein ligase SIAH1 [EC:6.3.2.19]	Chr2	6423910	6426544	-	2635	918	918	306	3	306	858.5
Pbr022937.1	glycerol-3-phosphate dehydrogenase, putative (EC:1.1.1.8); K00006 glycerol-3-phosphate dehydrogenase (NAD+) [EC:1.1.1.8]	Chr2	6907107	6912035	+	4929	2133	1398	466	5	426.6	699
Pbr022924.1	acetyltransferase complex ard1 subunit, putative (EC:2.3.1.88); K00670 peptide alpha-N-acetyltransferase [EC:2.3.1.88]	Chr2	7061472	7062092	-	621	621	621	207	1	621	0
Pbr022904.1	Os08g0441500; K09753 cinnamoyl-CoA reductase [EC:1.2.1.44]	Chr2	7214001	7220096	+	6096	1731	1731	577	9	192.3	545.6
Pbr022902.1	Os08g0441500; K09753 cinnamoyl-CoA reductase [EC:1.2.1.44]	Chr2	7229152	7245914	+	16763	3051	3051	1017	18	169.5	806.6
Pbr022859.1	hypothetical protein; K10666 E3 ubiquitin-protein ligase RNF5 [EC:6.3.2.19]	Chr2	15006113	15006796	-	684	684	684	228	1	684	0
Pbr022843.1	NA	Chr2	14809251	14810077	+	827	827	477	159	1	827	0
Pbr022838.1	branched-chain amino acid aminotransferase, putative (EC:2.6.1.42); K00826 branched-chain amino acid aminotransferase [EC:2.6.1.42]	Chr2	14781176	14781537	+	362	240	240	80	2	120	122
Pbr022833.1	si606018d05; LOC100283091; K13430 serine/threonine-protein kinase PBS1 [EC:2.7.11.1]	Chr2	14685956	14690001	+	4046	2630	2139	713	3	876.7	708
Pbr022796.1	NA	Chr3	1510557	1514002	-	3446	1902	1902	634	4	475.5	514.7
Pbr022745.1	protein phosphatase 2c, putative (EC:3.1.3.16); K14497 protein phosphatase 2C [EC:3.1.3.16]	scaffold346.0.1	139061	141715	+	2655	1155	1155	385	3	385	750
Pbr022692.2	NA	Chr3	1184367	1186592	+	2226	1806	1806	602	5	361.2	105
Pbr022679.1	zinc ion binding; K10661 E3 ubiquitin-protein ligase MARCH6 [EC:6.3.2.19]	Chr3	1093656	1096000	+	2345	723	723	241	6	120.5	324.4
Pbr022654.1	pco127462b; LOC100283417; K09571 FK506-binding protein 4/5 [EC:5.2.1.8]	scaffold343.0	399881	406657	+	6777	1761	1761	587	12	146.8	456
Pbr022642.1	pco127462b; LOC100283417; K09571 FK506-binding protein 4/5 [EC:5.2.1.8]	scaffold343.0	129031	135650	-	6620	1680	1680	560	12	140	449.1
Pbr022632.1	hypothetical protein LOC100241712; K00799 glutathione S-transferase [EC:2.5.1.18]	Chr4	5768877	5770402	+	1526	666	666	222	2	333	860
Pbr022539.1	aminotransferase class IV family protein; K00826 branched-chain amino acid aminotransferase [EC:2.6.1.42]	Chr5	7399589	7402010	-	2422	1056	1056	352	9	117.3	170.8
Pbr022530.1	hypothetical protein LOC100265235; K00511 squalene monooxygenase [EC:1.14.99.7]	Chr5	7324013	7327583	+	3571	1995	1581	527	7	285	262.7
Pbr022515.1	hypothetical protein LOC100265235; K00511 squalene monooxygenase [EC:1.14.99.7]	Chr5	7135398	7138554	-	3157	1581	1581	527	7	225.9	262.7
Pbr022435.1	NA	Chr17	3224708	3228080	+	3373	1494	1494	498	6	249	375.8
Pbr022422.1	HCQ7; hydroxycinnamoyl CoA shikimate/quinate hydroxycinnamoyltransferase (EC:2.3.1.133); K13065 shikimate O-hydroxycinnamoyltransferase [EC:2.3.1.133]	Chr17	3327456	3330889	-	3434	1326	1326	442	2	663	2108
Pbr022349.1	hypothetical protein ; K11770 chromatin structure-remodeling complex subunit SFH1	Chr10	24792321	24793806	+	1486	1390	972	324	2	695	96
Pbr022344.1	hypothetical protein LOC100265798; K00801 farnesyl-diphosphate farnesyltransferase [EC:2.5.1.21]	Chr10	24709705	24715966	+	6262	1176	1176	392	13	90.5	423.8
Pbr022332.1	NA	Chr11	5976487	5978288	-	1802	1601	1011	337	3	533.7	100.5
Pbr022187.1	Chromatin remodeling factor subunit and related transcription factors (ISS); K11649 SWI/SNF related-matrix-associated actin-dependent regulator of chromatin subfamily C	Chr9	18619646	18621647	+	2002	982	642	214	7	140.3	170
Pbr022168.1	NA	scaffold333.0	174455	176768	-	2314	1026	747	249	6	171	257.6
Pbr022157.1	protein kinase, putative; K00924 [EC:2.7.1.-]	scaffold333.0	84451	87400	+	2950	1233	1233	411	5	246.6	429.2
Pbr022143.1	NA	Chr15	19370810	19372748	-	1939	1844	996	332	2	922	95
Pbr022142.1	CAld5H/F5H1, CYP84A10; coniferylaldehyde 5- hydroxylase; K09755 ferulate-5-hydroxylase [EC:1.14.-.-]	Chr15	19336796	19338916	-	2121	1849	1551	517	2	924.5	272
Pbr022083.1	hypothetical protein LOC100246815; K09284 AP2-like factor, euAP2 lineage	Chr1	5615063	5618794	-	3732	1431	1431	477	9	159	287.6
Pbr022041.1	PBS1; PBS1 (avrPphB susceptible 1); kinase/ protein serine/threonine kinase; K13430 serine/threonine-protein kinase PBS1 [EC:2.7.11.1]	Chr1	5289582	5296460	+	6879	1110	1110	370	6	185	1153.8
Pbr022024.1	NA	Chr8	12623003	12623257	-	255	255	255	85	1	255	0
Pbr022023.1	NA	Chr8	12638086	12638340	-	255	255	255	85	1	255	0
Pbr021991.3	NA	Chr8	12879489	12881163	-	1675	1026	1026	342	4	256.5	216.3
Pbr021987.2	isp6; vacuolar serine protease Isp6 (EC:3.4.21.- 3.4.24.-); K01362 [EC:3.4.21.-]	Chr8	12897723	12900121	-	2399	2103	2103	701	3	701	148
Pbr021986.1	NA	Chr8	12905602	12906359	+	758	758	489	163	1	758	0
Pbr021981.1	NA	Chr8	12945258	12945515	-	258	258	258	86	1	258	0
Pbr021889.1	hypothetical protein LOC100260089; K00928 aspartate kinase [EC:2.7.2.4]	Chr17	23934353	23939898	-	5546	3749	1707	569	13	288.4	149.8
Pbr021875.1	NA	Chr17	24041330	24042992	+	1663	1304	1068	356	2	652	359
Pbr021783.1	NA	Chr4	10656095	10657621	+	1527	1527	1527	509	1	1527	0
Pbr021771.1	hydroxymethylglutaryl-CoA synthase, putative (EC:2.3.3.10); K01641 hydroxymethylglutaryl-CoA synthase [EC:2.3.3.10]	Chr4	10369647	10374102	-	4456	1941	1398	466	12	161.8	228.6
Pbr021741.1	NA	Chr3	12119525	12120810	-	1286	1010	759	253	3	336.7	138
Pbr021721.1	UGT84B2; UDP-glucoronosyl/UDP-glucosyltransferase; K13692 UDP-glucose:(indol-3-yl)acetate beta-D-glucosyltransferase [EC:2.4.1.121]	Chr17	16767404	16771436	+	4033	1422	1422	474	2	711	2611
Pbr021650.1	Vacuolar cation/proton exchanger 1a, putative; K07300 Ca2+:H+ antiporter	Chr4	3950618	3954455	+	3838	1308	1308	436	10	130.8	281.1
Pbr021636.1	hypothetical protein; K06892	Chr4	3862876	3865318	+	2443	1254	1089	363	2	627	1189
Pbr021634.1	NA	Chr4	3810644	3811685	-	1042	831	831	277	3	277	105.5
Pbr021630.1	omega-3 fatty acid desaturase; K10257 omega-3 fatty acid desaturase (delta-15 desaturase) [EC:1.14.19.-]	Chr4	3763355	3765565	+	2211	1362	1362	454	8	170.2	121.3
Pbr021626.1	hypothetical protein; K14431 transcription factor TGA	Chr4	3740530	3741703	+	1174	1174	756	252	1	1174	0
Pbr021467.1	hypothetical protein LOC100266338; K01533 Cu2+-exporting ATPase [EC:3.6.3.4]	Chr10	1856142	1862220	-	6079	3009	3009	1003	9	334.3	383.8
Pbr021375.1	CYP707A2; (+)-abscisic acid 8'-hydroxylase/ oxygen binding; K09843 (+)-abscisic acid 8'-hydroxylase [EC:1.14.13.93]	Chr10	2582111	2583279	-	1169	717	717	239	4	179.2	150.7
Pbr021343.1	glucooligosaccharide oxidase (EC:1.5.3.-); K00309 [EC:1.5.3.-]	Chr10	2787261	2789315	+	2055	2055	1605	535	1	2055	0
Pbr021342.1	NA	Chr10	2792987	2794090	+	1104	1104	933	311	1	1104	0
Pbr021340.1	glucooligosaccharide oxidase (EC:1.5.3.-); K00309 [EC:1.5.3.-]	Chr10	2797704	2799350	+	1647	1647	1587	529	1	1647	0
Pbr021272.1	hypothetical protein LOC100252623; K10144 ring finger and CHY zinc finger domain-containing protein 1	Chr8	10019948	10035485	+	15538	2202	2202	734	16	137.6	889.1
Pbr021270.1	NA	Chr8	10039610	10042337	-	2728	2622	1197	399	2	1311	106
Pbr021011.1	ERF38; AP2/ERF domain-containing transcription factor; K09286 EREBP-like factor	Chr15	29075550	29077279	-	1730	1191	1191	397	2	595.5	539
Pbr020962.2	NA	Chr4	6204923	6205468	-	546	546	546	182	1	546	0
Pbr020944.1	NA	Chr6	20774085	20774865	-	781	781	387	129	1	781	0
Pbr020896.1	ATSK42; ATSK42 (ARABIDOPSIS SHAGGY-LIKE KINASE 42); ATP binding / protein kinase/ protein serine/threonine kinase; K03083 glycogen synthase kinase 3 beta [EC:2.7.11.26]	Chr15	42673166	42680097	-	6932	2285	1269	423	12	190.4	422.5
Pbr020888.1	CYP98A27; cytochrome P450; K09754 p-coumarate 3-hydroxylase [EC:1.14.13.-]	Chr15	42611847	42614482	-	2636	1539	1539	513	3	513	548.5
Pbr020869.1	NA	Chr15	42465275	42466182	-	908	908	669	223	1	908	0
Pbr020825.1	NA	Chr15	42081868	42084627	-	2760	1146	1146	382	4	286.5	538
Pbr020819.1	epsin-1-like; K12471 epsin	Chr15	42008805	42010447	+	1643	981	981	327	4	245.2	220.7
Pbr020792.1	hypothetical protein LOC100254058; K08248 mandelonitrile lyase [EC:4.1.2.10]	Chr15	41738410	41740285	+	1876	1353	1353	451	3	451	261.5
Pbr020791.1	hypothetical protein LOC100254058; K08248 mandelonitrile lyase [EC:4.1.2.10]	Chr15	41721827	41723749	+	1923	1344	1344	448	3	448	289.5
Pbr020642.1	NA	Chr11	10787542	10789924	-	2383	1794	891	297	3	598	294.5
Pbr020607.1	dnm1; dynamin 1; K01528 dynamin GTPase [EC:3.6.5.5]	Chr2	4283883	4290223	-	6341	2185	1881	627	15	145.7	296.9
Pbr020573.1	NA	Chr8	9216325	9217198	-	874	874	540	180	1	874	0
Pbr020566.1	NA	Chr12	8295404	8296188	-	785	785	282	94	1	785	0
Pbr020556.1	hypothetical protein; K00021 hydroxymethylglutaryl-CoA reductase (NADPH) [EC:1.1.1.34]	Chr12	8185455	8185700	+	246	246	246	82	1	246	0
Pbr020553.1	hypothetical protein LOC100252177; K13692 UDP-glucose:(indol-3-yl)acetate beta-D-glucosyltransferase [EC:2.4.1.121]	Chr12	8166167	8167658	+	1492	1350	1350	450	2	675	142
Pbr020496.1	hypothetical protein; K13420 LRR receptor-like serine/threonine-protein kinase FLS2 [EC:2.7.11.1]	Chr3	6636013	6641405	+	5393	3273	3273	1091	5	654.6	530
Pbr020435.1	LOX1; LOX1; lipoxygenase (EC:1.13.11.12); K00454 lipoxygenase [EC:1.13.11.12]	Chr4	1121034	1124532	-	3499	2463	2463	821	8	307.9	148
Pbr020387.1	NA	Chr4	1526094	1526812	+	719	719	363	121	1	719	0
Pbr020386.1	NA	Chr4	1531512	1533380	+	1869	753	753	251	3	251	558
Pbr020323.1	NA	Chr6	3504028	3504408	+	381	381	297	99	1	381	0
Pbr020314.1	calmodulin-binding protein; K02183 calmodulin	Chr6	3569957	3571383	-	1427	1248	1248	416	2	624	179
Pbr020264.1	NA	Chr6	3907243	3908918	-	1676	1245	1245	415	3	415	215.5
Pbr020248.1	LAR3; leucoanthocyanidin reductase; K13081 leucoanthocyanidin reductase [EC:1.17.1.3]	Chr6	4005066	4008551	+	3486	1074	1074	358	5	214.8	603
Pbr020243.1	NA	Chr6	4069240	4069605	+	366	366	366	122	1	366	0
Pbr020122.1	CLV1; CLV1 (CLAVATA 1); ATP binding / kinase/ protein serine/threonine kinase/ receptor signaling protein serine/threonine kinase; K00924 [EC:2.7.1.-]	Chr15	4614998	4618336	+	3339	2685	2685	895	4	671.2	218
Pbr020110.1	CYP82C4; electron carrier/ heme binding / iron ion binding / monooxygenase/ oxygen binding; K00517 [EC:1.14.-.-]	Chr15	4708294	4709292	+	999	999	999	333	1	999	0
Pbr020072.1	hypothetical protein; K10246 fatty acid elongase 3 [EC:2.3.1.-]	Chr15	4984342	4985244	-	903	903	903	301	1	903	0
Pbr020071.1	hypothetical protein; K10666 E3 ubiquitin-protein ligase RNF5 [EC:6.3.2.19]	Chr15	4988315	4988998	+	684	684	684	228	1	684	0
Pbr020069.1	hypothetical protein LOC100263254; K13448 calcium-binding protein CML	Chr15	4999299	4999517	+	219	219	219	73	1	219	0
Pbr020061.1	NA	Chr15	5057697	5059005	-	1309	909	909	303	5	181.8	100
Pbr020059.1	CYP74A1; cytochrome P450 allene oxide synthase (EC:4.2.1.92); K01723 hydroperoxide dehydratase [EC:4.2.1.92]	Chr15	5066810	5068804	+	1995	1995	1611	537	1	1995	0
Pbr020013.1	ccr4-associated factor, putative (EC:3.1.13.4); K12581 CCR4-NOT transcription complex subunit 7/8	Chr15	5382854	5383675	-	822	822	822	274	1	822	0
Pbr020001.1	hypothetical protein; K13424 WRKY transcription factor 33	Chr15	5473250	5475078	+	1829	990	990	330	5	198	209.8
Pbr019970.1	NA	Chr15	5662427	5663650	+	1224	680	456	152	3	226.7	272
Pbr019958.2	hypothetical protein; K01090 protein phosphatase [EC:3.1.3.16]	Chr15	5723303	5727099	+	3797	942	942	314	9	104.7	356.9
Pbr019912.2	NA	Chr15	6039107	6040912	-	1806	741	741	247	3	247	532.5
Pbr019873.1	NA	Chr15	6294202	6296605	-	2404	2404	1659	553	1	2404	0
Pbr019849.1	BRI1; BRI1 (BRASSINOSTEROID INSENSITIVE 1); kinase/ protein binding / protein heterodimerization/ protein homodimerization/ protein kinase/ protein serine/threonine kinase; K13415 protein brassinosteroid insensitive 1 [EC:2.7.10.1 2.7.11.1]	Chr15	6473383	6475682	-	2300	2300	1986	662	1	2300	0
Pbr019843.1	ATGLR2.8; intracellular ligand-gated ion channel; K05387 glutamate receptor, ionotropic, other eukaryote	Chr15	6513470	6517783	-	4314	2937	2937	979	5	587.4	344.2
Pbr019820.1	hypothetical protein LOC100264627; K01772 ferrochelatase [EC:4.99.1.1]	Chr15	6675870	6679021	-	3152	1735	1413	471	9	192.8	177.1
Pbr019811.1	exosome component 10; K12591 exosome complex exonuclease RRP6 [EC:3.1.13.-]	Chr15	6736706	6740272	+	3567	1029	1029	343	10	102.9	282
Pbr019804.1	HAT22; HAT22; transcription factor; K09338 homeobox-leucine zipper protein	Chr15	6806199	6807477	-	1279	912	912	304	3	304	183.5
Pbr019790.1	hypothetical protein; K13680 beta-mannan synthase [EC:2.4.1.32]	Chr15	6908175	6911619	+	3445	2944	2100	700	5	588.8	125.2
Pbr019714.1	NA	Chr15	7436317	7439148	-	2832	1965	1407	469	3	655	433.5
Pbr019707.1	CYP81D3; electron carrier/ heme binding / iron ion binding / monooxygenase/ oxygen binding; K00517 [EC:1.14.-.-]	Chr15	7473865	7476271	+	2407	1709	1530	510	2	854.5	698
Pbr019695.1	NA	Chr15	7542080	7542394	-	315	315	315	105	1	315	0
Pbr019694.1	NA	Chr15	7546402	7546623	+	222	222	222	74	1	222	0
Pbr019684.1	hypothetical protein; K13051 beta-aspartyl-peptidase (threonine type) [EC:3.4.19.5]	Chr15	7598602	7601053	-	2452	1294	978	326	4	323.5	386
Pbr019672.1	NA	Chr15	7698561	7700739	-	2179	1515	1515	505	3	505	332
Pbr019643.1	NA	Chr15	7913195	7914556	-	1362	1362	1362	454	1	1362	0
Pbr019641.1	Os09g0429400; K05387 glutamate receptor, ionotropic, other eukaryote	Chr15	7925800	7928821	+	3022	2583	2583	861	5	516.6	109.8
Pbr019638.1	NA	Chr15	7939441	7941162	+	1722	777	777	259	4	194.2	315
Pbr019637.1	NA	Chr15	7942944	7943780	+	837	543	543	181	2	271.5	294
Pbr019525.1	CYP707A12v1; cytochrome P450; K09843 (+)-abscisic acid 8'-hydroxylase [EC:1.14.13.93]	Chr4	13060184	13062436	-	2253	1455	1455	485	4	363.8	266
Pbr019510.1	HSL1; HSL1 (HAESA-Like 1); ATP binding / kinase/ protein serine/threonine kinase; K00924 [EC:2.7.1.-]	Chr4	12880507	12883078	-	2572	2572	2421	807	1	2572	0
Pbr019448.1	Dnajc16, MGC109011; DnaJ (Hsp40) homolog, subfamily C, member 16; K09536 DnaJ homolog subfamily C member 16	Chr4	3508697	3512455	-	3759	1716	1716	572	7	245.1	340.5
Pbr019431.1	NA	Chr4	3335694	3338885	+	3192	1844	1473	491	3	614.7	674
Pbr019425.1	hypothetical protein; K13415 protein brassinosteroid insensitive 1 [EC:2.7.10.1 2.7.11.1]	Chr4	3294276	3296300	+	2025	2025	2025	675	1	2025	0
Pbr019416.1	NA	Chr4	3226634	3228126	+	1493	513	513	171	3	171	490
Pbr019415.1	hypothetical protein LOC100267073; K14496 abscisic acid receptor PYR/PYL family	Chr4	3219566	3221088	-	1523	765	765	255	2	382.5	758
Pbr019394.1	MES3; MES3 (METHYL ESTERASE 3); hydrolase, acting on ester bonds / methyl indole-3-acetate esterase/ methyl jasmonate esterase; K08233 polyneuridine-aldehyde esterase [EC:3.1.1.78]	Chr15	22229845	22231810	+	1966	786	786	262	3	262	590
Pbr019393.1	hypothetical protein; K14307 nucleoporin p58/p45	Chr15	22216459	22220535	+	4077	2285	1500	500	6	380.8	358.4
Pbr019379.1	GTP-binding protein (p) alpha subunit, gpa1, putative; K04640 guanine nucleotide binding protein (G protein), alpha, other	Chr15	22106510	22110921	+	4412	2808	2808	936	8	351	229.1
Pbr019317.1	SLEI family protein; K12600 superkiller protein 3	Chr8	638747	639763	+	1017	1017	726	242	1	1017	0
Pbr019280.1	calcium-binding EF hand family protein; K13448 calcium-binding protein CML	Chr9	21068020	21069028	+	1009	1009	630	210	1	1009	0
Pbr019278.1	NA	Chr9	21058094	21061358	+	3265	2294	1536	512	2	1147	971
Pbr019277.1	NA	Chr9	21051900	21052541	-	642	642	642	214	1	642	0
Pbr019246.1	omega-6 desaturase, endoplasmic reticulum (EC:1.14.99.33); K10256 omega-6 fatty acid desaturase (delta-12 desaturase) [EC:1.14.19.-]	Chr2	3792717	3794129	+	1413	1413	1149	383	1	1413	0
Pbr019215.1	hypothetical protein ; K03026 DNA-directed RNA polymerase III subunit RPC4	Chr4	7562613	7565863	-	3251	1446	1446	482	10	144.6	200.6
Pbr019189.1	hypothetical protein; K06215 pyridoxine biosynthesis protein [EC:4.-.-.-]	Chr9	10544977	10546407	+	1431	1431	927	309	1	1431	0
Pbr019133.1	ATHB-15; DNA binding / transcription factor; K09338 homeobox-leucine zipper protein	Chr9	11299018	11305077	+	6060	2705	2517	839	18	150.3	197.4
Pbr019022.1	chorismate mutase cm2, putative (EC:5.4.99.5); K01850 chorismate mutase [EC:5.4.99.5]	Chr8	14239552	14241474	-	1923	1195	768	256	5	239	182
Pbr018984.1	hypothetical protein LOC100255092; K13429 chitin elicitor receptor kinase 1	Chr3	15094581	15095858	+	1278	1278	1278	426	1	1278	0
Pbr018929.1	catalytic, putative; K07025 putative hydrolase of the HAD superfamily	Chr11	27227642	27229418	-	1777	792	792	264	7	113.1	164.2
Pbr018915.1	NA	Chr11	27124767	27128336	+	3570	2043	2043	681	9	227	190.9
Pbr018894.1	NA	Chr7	13751256	13752292	+	1037	903	903	301	2	451.5	134
Pbr018864.1	hypothetical protein; K13448 calcium-binding protein CML	Chr16	8196233	8198043	-	1811	453	453	151	4	113.2	452.7
Pbr018832.1	NA	Chr2	170145	171086	-	942	942	942	314	1	942	0
Pbr018826.1	CLV1; CLV1 (CLAVATA 1); ATP binding / kinase/ protein serine/threonine kinase/ receptor signaling protein serine/threonine kinase; K00924 [EC:2.7.1.-]	Chr2	293377	297200	-	3824	3494	3048	1016	2	1747	330
Pbr018814.1	NA	Chr2	462864	464816	+	1953	1953	981	327	1	1953	0
Pbr018768.1	NA	Chr10	15706548	15707162	+	615	615	519	173	1	615	0
Pbr018767.1	NA	Chr10	15700540	15701326	+	787	787	519	173	1	787	0
Pbr018761.1	Os04g0448600; K07232 cation transport protein ChaC	Chr8	10675318	10677955	-	2638	1720	678	226	8	215	131.1
Pbr018718.1	NA	Chr1	9151240	9153373	-	2134	1027	807	269	2	513.5	1107
Pbr018715.1	myoD; class I myosin; K10356 myosin I	Chr1	9116865	9118931	-	2067	849	849	283	4	212.2	406
Pbr018709.1	Os01g0860500; K01183 chitinase [EC:3.2.1.14]	Chr1	9070529	9071938	-	1410	1188	1188	396	2	594	222
Pbr018708.1	Os01g0860500; K01183 chitinase [EC:3.2.1.14]	Chr1	9060803	9061735	-	933	933	933	311	1	933	0
Pbr018686.1	NA	Chr1	8921740	8922387	+	648	648	648	216	1	648	0
Pbr018657.1	beta-carotene hydroxylase, putative; K02294 beta-carotene hydroxylase [EC:1.14.13.-]	Chr1	8781144	8785117	-	3974	1113	1113	371	7	159	476.8
Pbr018625.1	nudt4b, zgc:101062; nudix (nucleoside diphosphate linked moiety X)-type motif 4b (EC:3.6.1.52); K07766 diphosphoinositol-polyphosphate diphosphatase [EC:3.6.1.52]	Chr13	8136213	8138191	-	1979	1387	498	166	4	346.8	197.3
Pbr018611.1	NA	Chr13	8004472	8005647	+	1176	1176	786	262	1	1176	0
Pbr018604.1	hypothetical protein LOC100248954; K03265 peptide chain release factor eRF subunit 1	Chr13	7926261	7929577	-	3317	3317	1311	437	1	3317	0
Pbr018591.1	KLHL34; kelch-like 34 (Drosophila); K10469 kelch-like protein 34	Chr13	7879864	7881368	-	1505	1176	1176	392	3	392	164.5
Pbr018588.3	hypothetical protein ; K14574 ribosome maturation protein SDO1	Chr13	7861537	7864754	-	3218	1323	1323	441	13	101.8	157.9
Pbr018581.1	NA	Chr13	7787364	7789204	-	1841	588	588	196	4	147	417.7
Pbr018575.1	NA	Chr13	7751176	7752645	+	1470	849	849	283	2	424.5	621
Pbr018564.1	NA	Chr13	7665042	7666661	+	1620	1107	1107	369	2	553.5	513
Pbr018380.1	NA	Chr1	4172297	4173109	+	813	813	813	271	1	813	0
Pbr018351.1	hypothetical protein LOC100247312; K13289 cathepsin A (carboxypeptidase C) [EC:3.4.16.5]	Chr13	6742053	6744725	-	2673	1410	1410	470	10	141	140.3
Pbr018303.1	hypothetical protein LOC100263810; K05280 flavonoid 3'-monooxygenase [EC:1.14.13.21]	Chr14	9521121	9524803	-	3683	1820	1530	510	2	910	1863
Pbr018243.2	HSL1; HSL1 (HAESA-Like 1); ATP binding / kinase/ protein serine/threonine kinase; K00924 [EC:2.7.1.-]	Chr10	24008455	24012710	-	4256	4106	2886	962	2	2053	150
Pbr018230.1	NA	Chr10	23884086	23892553	+	8468	1983	1983	661	14	141.6	498.8
Pbr018082.1	hypothetical protein LOC100262330; K00430 peroxidase [EC:1.11.1.7]	Chr9	16626484	16628070	+	1587	984	984	328	4	246	201
Pbr018052.1	hypothetical protein; K08235 xyloglucan:xyloglucosyl transferase [EC:2.4.1.207]	Chr9	16785661	16788167	+	2507	1051	891	297	4	262.8	485.3
Pbr018042.1	similar to Centrin, EF-hand protein, 2; K10840 centrin-2	Chr9	16835266	16835869	-	604	604	372	124	1	604	0
Pbr018022.1	hypothetical protein; K00901 diacylglycerol kinase [EC:2.7.1.107]	Chr9	17018551	17022675	+	4125	1482	1482	494	12	123.5	240.3
Pbr018000.1	NA	Chr17	19933261	19934046	+	786	786	786	262	1	786	0
Pbr017998.1	hypothetical protein; K09377 cysteine and glycine-rich protein	Chr17	19917731	19919089	-	1359	594	594	198	4	148.5	255
Pbr017947.1	hypothetical protein LOC100261093; K00122 formate dehydrogenase [EC:1.2.1.2]	Chr17	19568135	19570187	-	2053	1158	1158	386	6	193	179
Pbr017882.1	UGT84B2; UDP-glucoronosyl/UDP-glucosyltransferase; K13692 UDP-glucose:(indol-3-yl)acetate beta-D-glucosyltransferase [EC:2.4.1.121]	Chr9	17606972	17617119	+	10148	2301	2301	767	11	209.2	784.7
Pbr017881.1	NA	Chr9	17597560	17598849	-	1290	216	216	72	2	108	1074
Pbr017832.1	NA	Chr3	7871400	7873557	-	2158	1890	1890	630	2	945	268
Pbr017787.1	similar to AN1, ubiquitin-like, homolog; K12163 AN1-type zinc finger and ubiquitin domain-containing protein 1	Chr12	20473246	20474709	-	1464	1464	567	189	1	1464	0
Pbr017785.1	hypothetical protein; K01113 alkaline phosphatase D [EC:3.1.3.1]	Chr12	20443626	20447481	-	3856	1521	1308	436	5	304.2	583.8
Pbr017656.1	NA	Chr12	7144740	7145243	+	504	504	504	168	1	504	0
Pbr017600.1	NA	Chr10	7374370	7384836	-	10467	1128	1128	376	6	188	1867.8
Pbr017543.1	NA	Chr1	7776382	7778709	-	2328	2328	2328	776	1	2328	0
Pbr017518.1	hypothetical protein LOC100255703; K01051 pectinesterase [EC:3.1.1.11]	Chr1	7604439	7606463	-	2025	1419	1419	473	2	709.5	606
Pbr017515.1	hypothetical protein; K01193 beta-fructofuranosidase [EC:3.2.1.26]	Chr1	7580368	7584424	+	4057	1941	1941	647	7	277.3	352.7
Pbr017514.1	GK24303 gene product from transcript GK24303-RA; K01087 trehalose-phosphatase [EC:3.1.3.12]	Chr1	7570133	7572468	+	2336	1203	1203	401	11	109.4	113.3
Pbr017488.1	CLV1; CLV1 (CLAVATA 1); ATP binding / kinase/ protein serine/threonine kinase/ receptor signaling protein serine/threonine kinase; K00924 [EC:2.7.1.-]	Chr1	7454518	7458556	+	4039	3111	3111	1037	2	1555.5	928
Pbr017408.1	NA	Chr15	26230439	26231753	-	1315	1315	804	268	1	1315	0
Pbr017398.1	hypothetical protein; K01090 protein phosphatase [EC:3.1.3.16]	Chr15	26110435	26112646	+	2212	849	849	283	5	169.8	340.8
Pbr017366.1	NA	Chr15	25808631	25810196	+	1566	1566	1320	440	1	1566	0
Pbr017352.1	aspartyl protease family protein; K00924 [EC:2.7.1.-]	Chr15	25661253	25663176	-	1924	1924	1440	480	1	1924	0
Pbr017351.1	Speckle-type POZ protein, putative; K12621 U6 snRNA-associated Sm-like protein LSm2	Chr15	25657837	25660733	+	2897	1565	1227	409	4	391.2	444
Pbr017344.1	hypothetical protein; K10770 alkylated DNA repair protein alkB homolog 8	Chr15	25601046	25605698	-	4653	1638	1638	546	7	234	502.5
Pbr017329.1	Regulator of ribonuclease activity A, putative; K02553 regulator of ribonuclease activity A	Chr11	24498176	24498676	+	501	501	501	167	1	501	0
Pbr017290.1	C4H2, CYP73A42; cytochrome P450 cinnamate 4-hydroxylase (EC:1.14.13.11); K00487 trans-cinnamate 4-monooxygenase [EC:1.14.13.11]	Chr11	24778383	24782464	+	4082	1515	1515	505	3	505	1283.5
Pbr017250.1	NA	Chr15	19940072	19941933	-	1862	1341	1341	447	3	447	260.5
Pbr017232.1	NA	Chr15	19739361	19739576	+	216	216	216	72	1	216	0
Pbr017202.1	cl24605_1; LOC100275802; K07562 nonsense-mediated mRNA decay protein 3	Chr3	8779646	8783674	-	4029	1459	1152	384	8	182.4	367.1
Pbr017200.2	poly(p)/ATP NAD kinase, putative (EC:2.7.1.86); K00858 NAD+ kinase [EC:2.7.1.23]	Chr3	8762784	8774236	+	11453	2162	1560	520	11	196.5	929.1
Pbr017157.1	NA	Chr2	1699674	1700713	-	1040	906	906	302	2	453	134
Pbr017156.1	NA	Chr2	1695523	1696050	+	528	420	420	140	2	210	108
Pbr017150.1	GAL1; GAI1-like E3 ubiquitin ligase protein; K14494 DELLA protein	Chr2	1481868	1484320	+	2453	2453	2247	749	1	2453	0
Pbr017127.1	Transcription factor AtMYC2, putative (EC:1.3.1.74); K13422 transcription factor MYC2	Chr12	721524	723015	+	1492	1143	972	324	3	381	174.5
Pbr017054.1	inositol-3-phosphate synthase (EC:5.5.1.4); K01858 myo-inositol-1-phosphate synthase [EC:5.5.1.4]	scaffold252.0	454100	456932	-	2833	1797	1533	511	8	224.6	148
Pbr017041.1	hypothetical protein LOC100258857; K13412 calcium-dependent protein kinase [EC:2.7.11.1]	scaffold251.0	473392	476496	+	3105	1554	1554	518	9	172.7	193.9
Pbr017027.1	hypothetical protein LOC100258857; K13412 calcium-dependent protein kinase [EC:2.7.11.1]	scaffold251.0	86363	89475	-	3113	1647	1647	549	8	205.9	209.4
Pbr017024.1	NA	scaffold251.0	76532	78277	+	1746	894	894	298	2	447	852
Pbr017010.1	NA	Chr15	14231622	14231819	+	198	198	198	66	1	198	0
Pbr017009.1	NA	Chr15	14237105	14237478	+	374	374	165	55	1	374	0
Pbr016956.1	GF23392 gene product from transcript GF23392-RA; K10380 ankyrin	Chr15	14616382	14619587	+	3206	1821	1440	480	7	260.1	230.8
Pbr016943.1	hypothetical protein; K03453 bile acid:Na+ symporter, BASS family	Chr15	14721643	14724916	+	3274	1941	1941	647	6	323.5	266.6
Pbr016932.1	NA	Chr14	4231925	4234078	-	2154	1796	1446	482	3	598.7	179
Pbr016918.1	NA	Chr14	4106048	4107655	-	1608	705	285	95	2	352.5	903
Pbr016904.1	NA	Chr14	4027481	4030167	+	2687	2687	1731	577	1	2687	0
Pbr016898.1	NA	Chr14	4007557	4008423	+	867	867	867	289	1	867	0
Pbr016885.1	NA	Chr14	3899117	3899392	+	276	276	276	92	1	276	0
Pbr016878.2	hypothetical protein LOC100263913; K10712 cysteamine dioxygenase [EC:1.13.11.19]	Chr14	3851629	3854236	-	2608	762	762	254	5	152.4	461.5
Pbr016865.1	Dynamin central region family protein; K01528 dynamin GTPase [EC:3.6.5.5]	Chr14	3737440	3739449	+	2010	2010	2010	670	1	2010	0
Pbr016814.1	NA	Chr14	3355969	3358193	+	2225	2225	771	257	1	2225	0
Pbr016805.1	heat shock transcription factor (hsf) ; K09418 heat shock transcription factor, invertebrate	Chr14	3273157	3275708	-	2552	1662	1662	554	3	554	445
Pbr016796.1	NA	Chr14	3195956	3198563	+	2608	1599	1599	533	2	799.5	1009
Pbr016792.1	CBF2; CBF2 (C-REPEAT/DRE BINDING FACTOR 2); DNA binding / transcription activator/ transcription factor; K09286 EREBP-like factor	Chr14	3139737	3140378	+	642	642	642	214	1	642	0
Pbr016668.1	phosphatidylserine decarboxylase proenzyme 2; K01613 phosphatidylserine decarboxylase [EC:4.1.1.65]	Chr9	3115766	3116536	-	771	498	498	166	2	249	273
Pbr016666.1	phosphatidylserine decarboxylase proenzyme 2; K01613 phosphatidylserine decarboxylase [EC:4.1.1.65]	Chr9	3081079	3081848	-	770	498	498	166	2	249	272
Pbr016637.1	aspartyl protease family protein; K00924 [EC:2.7.1.-]	Chr9	2769412	2771447	-	2036	2036	1101	367	1	2036	0
Pbr016632.1	glutamine synthetase (EC:6.3.1.2); K01915 glutamine synthetase [EC:6.3.1.2]	Chr9	2712764	2715244	+	2481	1071	1071	357	9	119	176.2
Pbr016627.1	hypothetical protein; K13415 protein brassinosteroid insensitive 1 [EC:2.7.10.1 2.7.11.1]	Chr9	2649954	2652996	-	3043	2309	1857	619	2	1154.5	734
Pbr016617.1	protein kinase family protein; K04733 interleukin-1 receptor-associated kinase 4 [EC:2.7.11.1]	Chr17	17505789	17508578	-	2790	2790	2505	835	1	2790	0
Pbr016609.1	mcfF; mitochondrial substrate carrier family protein; K03454 mitochondrial carrier protein, MC family	Chr17	17566842	17568824	-	1983	933	933	311	5	186.6	262.5
Pbr016597.1	CHB3501; hypothetical protein; K11649 SWI/SNF related-matrix-associated actin-dependent regulator of chromatin subfamily C	Chr17	17693706	17696217	+	2512	1340	651	217	7	191.4	195.3
Pbr016574.1	amino acid transporter, putative; K14207 solute carrier family 38 (sodium-coupled neutral amino acid transporter), member 2	Chr17	17842041	17844205	+	2165	1089	1089	363	5	217.8	269
Pbr016573.1	amino acid transporter, putative; K14207 solute carrier family 38 (sodium-coupled neutral amino acid transporter), member 2	Chr17	17844207	17844825	+	619	285	285	95	2	142.5	334
Pbr016545.1	hypothetical protein LOC100245122; K03113 translation initiation factor eIF-1	Chr17	18039015	18040219	-	1205	342	342	114	4	85.5	287.7
Pbr016537.1	NA	Chr4	11788103	11789423	+	1321	1321	372	124	1	1321	0
Pbr016511.2	hypothetical protein; K08235 xyloglucan:xyloglucosyl transferase [EC:2.4.1.207]	Chr4	11970479	11972343	+	1865	777	777	259	3	259	544
Pbr016490.1	NA	Chr4	12194346	12196401	-	2056	2056	1479	493	1	2056	0
Pbr016378.1	NA	Chr5	14635329	14636923	+	1595	1595	1053	351	1	1595	0
Pbr016376.1	BRD903; bromodomain protein; K11723 bromodomain-containing protein 7/9	Chr5	14647299	14652326	+	5028	2361	2361	787	9	262.3	333.4
Pbr016361.1	ubiquitin extension protein, putative / 40S ribosomal protein S27A (RPS27aA); K02977 small subunit ribosomal protein S27Ae	Chr5	14756182	14760716	-	4535	2226	2226	742	6	371	461.8
Pbr016329.1	hypothetical protein LOC100252764; K13457 disease resistance protein RPM1	Chr6	20896638	20900032	+	3395	3395	2826	942	1	3395	0
Pbr016319.2	NA	Chr6	20972261	20975457	+	3197	957	957	319	6	159.5	448
Pbr016309.2	retinoblastoma binding protein 2 (ISS); K11446 histone demethylase JARID1 [EC:1.14.11.-]	Chr6	21037255	21042021	+	4767	2637	2637	879	10	263.7	236.7
Pbr016300.1	Xyloglucan endotransglucosylase/hydrolase protein 2 precursor, putative (EC:2.4.1.207); K08235 xyloglucan:xyloglucosyl transferase [EC:2.4.1.207]	Chr6	21136934	21139905	+	2972	1131	1131	377	4	282.8	613.7
Pbr016293.1	acetolactate synthase, putative (EC:2.2.1.6); K01652 acetolactate synthase I/II/III large subunit [EC:2.2.1.6]	Chr6	21204571	21206961	+	2391	2391	1647	549	1	2391	0
Pbr016259.1	hypothetical protein; K10581 ubiquitin-conjugating enzyme E2 O [EC:6.3.2.19]	Chr10	4489977	4494846	+	4870	4086	2766	922	7	583.7	130.7
Pbr016253.1	BAK1; BAK1 (BRI1-ASSOCIATED RECEPTOR KINASE); kinase/ protein binding / protein heterodimerization/ protein serine/threonine kinase; K13416 brassinosteroid insensitive 1-associated receptor kinase 1 [EC:2.7.10.1 2.7.11.1]	Chr10	4437452	4439943	-	2492	2492	2097	699	1	2492	0
Pbr016247.1	hypothetical protein; K03006 DNA-directed RNA polymerase II subunit RPB1 [EC:2.7.7.6]	Chr10	4393993	4394975	+	983	864	864	288	2	432	119
Pbr016246.1	NA	Chr10	4383550	4384682	-	1133	1133	753	251	1	1133	0
Pbr016244.1	hypothetical protein; K14409 protein SMG7	Chr10	4348945	4353118	-	4174	3042	3042	1014	6	507	226.4
Pbr016197.1	NA	Chr10	4037279	4038248	+	970	768	768	256	2	384	202
Pbr016116.2	hypothetical protein; K14611 solute carrier family 23 (nucleobase transporter), member 1/2	Chr10	3483782	3487724	-	3943	2097	1596	532	13	161.3	153.8
Pbr016105.1	NA	Chr10	3416171	3416848	+	678	678	678	226	1	678	0
Pbr016068.1	NA	Chr8	1553170	1553645	+	476	476	249	83	1	476	0
Pbr016057.1	AO090003000990; glucan 1,3-beta-glucosidase A; K01210 glucan 1,3-beta-glucosidase [EC:3.2.1.58]	Chr8	1728497	1731845	-	3349	1527	1527	509	8	190.9	260.3
Pbr016056.1	AO090003000990; glucan 1,3-beta-glucosidase A; K01210 glucan 1,3-beta-glucosidase [EC:3.2.1.58]	Chr8	1748367	1751654	-	3288	1527	1527	509	8	190.9	251.6
Pbr016014.1	D6PKL2; D6PKL2 (D6 PROTEIN KINASE LIKE 2); kinase; K08286 protein-serine/threonine kinase [EC:2.7.11.-]	Chr7	4845977	4851836	+	5860	2985	2985	995	3	995	1437.5
Pbr015952.1	NA	scaffold235.0	328252	330305	+	2054	1319	669	223	3	439.7	367.5
Pbr015938.1	NA	scaffold235.0	153186	154605	+	1420	772	633	211	3	257.3	324
Pbr015931.1	NA	scaffold235.0	83196	84537	-	1342	1342	675	225	1	1342	0
Pbr015921.1	hypothetical protein LOC100267073; K14496 abscisic acid receptor PYR/PYL family	scaffold235.0	74	481	+	408	408	219	73	1	408	0
Pbr015820.1	CO; CO (CONSTANS); transcription factor/ transcription regulator/ zinc ion binding; K12135 zinc finger protein CONSTANS	Chr10	26044737	26045718	+	982	675	675	225	2	337.5	307
Pbr015801.1	BGAL2; BGAL2 (beta-galactosidase 2); beta-galactosidase/ catalytic/ cation binding; K01190 beta-galactosidase [EC:3.2.1.23]	Chr10	25752775	25755798	+	3024	2124	642	214	6	354	180
Pbr015767.1	NA	Chr1	671649	673106	-	1458	1458	843	281	1	1458	0
Pbr015755.1	hypothetical protein LOC100255703; K01051 pectinesterase [EC:3.1.1.11]	Chr1	593784	595783	-	2000	1560	1560	520	2	780	440
Pbr015751.1	GK24303 gene product from transcript GK24303-RA; K01087 trehalose-phosphatase [EC:3.1.3.12]	Chr1	546186	548309	+	2124	1161	1161	387	10	116.1	107
Pbr015744.1	Glycerol-3-phosphate transporter, putative; K13783 MFS transporter, OPA family, solute carrier family 37 (glycerol-3-phosphate transporter), member 1/2	Chr1	498636	501504	+	2869	2744	1566	522	2	1372	125
Pbr015649.1	aspartyl protease family protein; K00924 [EC:2.7.1.-]	Chr2	5883238	5885842	+	2605	1796	1311	437	3	598.7	404.5
Pbr015633.1	NA	Chr15	14769647	14771172	+	1526	696	696	232	4	174	276.7
Pbr015617.1	cytokinin oxidase (EC:1.5.99.12); K00279 cytokinin dehydrogenase [EC:1.5.99.12]	Chr15	14847873	14850195	-	2323	1266	1266	422	4	316.5	352.3
Pbr015595.1	ENPP3, B10, CD203c, NPP3, PD-IBETA, PDNP3; ectonucleotide pyrophosphatase/phosphodiesterase 3 (EC:3.1.4.1 3.6.1.9); K01513 ectonucleotide pyrophosphatase/phosphodiesterase family member 1/3 [EC:3.1.4.1 3.6.1.9]	Chr15	15031462	15033001	+	1540	1437	1437	479	2	718.5	103
Pbr015547.1	HSL1; HSL1 (HAESA-Like 1); ATP binding / kinase/ protein serine/threonine kinase; K00924 [EC:2.7.1.-]	Chr15	15413294	15414997	+	1704	1704	1200	400	1	1704	0
Pbr015510.1	NA	Chr15	15748753	15750791	+	2039	2039	1080	360	1	2039	0
Pbr015500.1	ext1a; exostoses (multiple) 1a (EC:2.4.1.225 2.4.1.224); K02366 glucuronyl/N-acetylglucosaminyl transferase EXT1 [EC:2.4.1.224 2.4.1.225]	Chr15	15819690	15823528	-	3839	3300	1986	662	4	825	179.7
Pbr015480.2	NA	Chr15	15967308	15972064	+	4757	1830	1173	391	9	203.3	365.9
Pbr015469.1	NA	Chr15	16036701	16036883	-	183	183	183	61	1	183	0
Pbr015413.1	NA	Chr12	19521221	19522479	+	1259	1259	633	211	1	1259	0
Pbr015412.1	ATSYP24; SNAP receptor/ protein binding; K08488 syntaxin 7	Chr12	19530433	19531273	+	841	841	687	229	1	841	0
Pbr015411.1	hypothetical protein LOC100265530; K13065 shikimate O-hydroxycinnamoyltransferase [EC:2.3.1.133]	Chr12	19541779	19544926	-	3148	1386	1386	462	2	693	1762
Pbr015364.1	NA	Chr12	19999666	20001532	-	1867	843	843	281	3	281	512
Pbr015276.1	Phospholipid-transporting ATPase, putative (EC:3.6.3.1); K01530 phospholipid-translocating ATPase [EC:3.6.3.1]	Chr9	7666192	7672510	+	6319	4886	3684	1228	10	488.6	159.2
Pbr015149.1	hypothetical protein; K13424 WRKY transcription factor 33	Chr16	5886941	5888098	+	1158	522	522	174	3	174	318
Pbr015143.1	NA	Chr16	5820838	5823615	-	2778	1653	1068	356	4	413.2	375
Pbr015136.1	NA	Chr6	19706071	19710668	-	4598	3327	1431	477	3	1109	635.5
Pbr015119.3	NA	Chr6	19889864	19891229	+	1366	1002	1002	334	2	501	364
Pbr015109.1	CCR6; cinnamoyl CoA reductase (EC:1.2.1.44); K09753 cinnamoyl-CoA reductase [EC:1.2.1.44]	Chr6	19978302	19981456	+	3155	942	942	314	6	157	442.6
Pbr015081.1	GLR3.3; ATGLR3.3; intracellular ligand-gated ion channel; K05387 glutamate receptor, ionotropic, other eukaryote	Chr6	20226225	20230590	+	4366	2811	2811	937	6	468.5	311
Pbr015080.1	hypothetical protein LOC100263145; K14489 arabidopsis histidine kinase 2/3/4 (cytokinin receptor) [EC:2.7.13.3]	Chr6	20231738	20232870	-	1133	1002	1002	334	2	501	131
Pbr015019.1	hypothetical protein; K13424 WRKY transcription factor 33	Chr13	8737009	8738756	-	1748	1161	1161	387	3	387	293.5
Pbr014995.1	NA	Chr13	8572172	8576035	+	3864	2719	2061	687	6	453.2	229
Pbr014986.1	Os05g0134200; K01090 protein phosphatase [EC:3.1.3.16]	Chr13	8493273	8494304	+	1032	1032	1032	344	1	1032	0
Pbr014979.1	Slc4a1, Ae1, CD233, Empb3, l11Jus51; solute carrier family 4 (anion exchanger), member 1; K06573 solute carrier family 4 (anion exchanger), member 1	Chr13	8372733	8377008	+	4276	2675	2136	712	12	222.9	145.5
Pbr014944.1	zinc-binding oxidoreductase (EC:1.-.-.-); K00540 [EC:1.-.-.-]	Chr10	12633934	12644320	-	10387	2001	2001	667	10	200.1	931.8
Pbr014939.1	hypothetical protein LOC100263145; K14489 arabidopsis histidine kinase 2/3/4 (cytokinin receptor) [EC:2.7.13.3]	Chr10	12730626	12733408	-	2783	2052	1392	464	3	684	365.5
Pbr014934.1	PIF3; PIF3 (PHYTOCHROME INTERACTING FACTOR 3); DNA binding / protein binding / transcription factor/ transcription regulator; K12126 phytochrome-interacting factor 3	Chr10	12766002	12768825	-	2824	1710	1710	570	8	213.8	159.1
Pbr014924.1	D6PKL2; D6PKL2 (D6 PROTEIN KINASE LIKE 2); kinase; K08286 protein-serine/threonine kinase [EC:2.7.11.-]	Chr10	12857351	12858757	+	1407	1311	1311	437	2	655.5	96
Pbr014912.1	NA	Chr10	12944739	12945847	+	1109	354	354	118	2	177	755
Pbr014859.1	X34.1; alpha-1,6-xylosyltransferase; K08238 xyloglucan 6-xylosyltransferase [EC:2.4.2.39]	Chr13	12454202	12455593	+	1392	1392	1392	464	1	1392	0
Pbr014795.1	hypothetical protein; K10661 E3 ubiquitin-protein ligase MARCH6 [EC:6.3.2.19]	Chr13	11899379	11902961	+	3583	1314	1314	438	8	164.2	324.1
Pbr014788.1	hypothetical protein; K08145 MFS transporter, SP family, solute carrier family 2 (facilitated glucose transporter), member 8	Chr13	11838502	11842246	-	3745	1725	1491	497	18	95.8	118.8
Pbr014755.1	hypothetical protein; K06890	Chr13	11562642	11564302	+	1661	753	753	251	4	188.2	302.7
Pbr014749.1	glutamine synthetase; K01915 glutamine synthetase [EC:6.3.1.2]	Chr13	11522126	11526349	+	4224	2762	1299	433	13	212.5	121.8
Pbr014743.1	NA	Chr13	11483091	11484257	-	1167	1167	672	224	1	1167	0
Pbr014737.1	Cmbl, 2310016A09Rik; carboxymethylenebutenolidase-like (Pseudomonas); K01061 carboxymethylenebutenolidase [EC:3.1.1.45]	Chr13	11435359	11437642	+	2284	735	735	245	7	105	258.2
Pbr014686.1	hypothetical protein; K13420 LRR receptor-like serine/threonine-protein kinase FLS2 [EC:2.7.11.1]	Chr16	7729570	7730730	+	1161	1161	1161	387	1	1161	0
Pbr014617.1	NA	Chr12	4596373	4599075	-	2703	2703	2001	667	1	2703	0
Pbr014595.1	NA	Chr12	4869369	4871157	-	1789	642	642	214	3	214	573.5
Pbr014593.1	NA	Chr5	22857569	22865357	+	7789	3750	3750	1250	15	250	288.5
Pbr014538.1	CT-BMY; CT-BMY (CHLOROPLAST BETA-AMYLASE); beta-amylase (EC:3.2.1.2); K01177 beta-amylase [EC:3.2.1.2]	Chr6	22620670	22622843	-	2174	1638	1638	546	4	409.5	178.7
Pbr014535.1	protein kinase, putative; K00924 [EC:2.7.1.-]	Chr6	22595215	22598201	+	2987	1438	1173	391	4	359.5	516.3
Pbr014509.1	Zeta-carotene desaturase, chloroplast precursor, putative (EC:1.14.99.30); K00514 zeta-carotene desaturase [EC:1.14.99.30]	Chr17	25249995	25251667	+	1673	1149	1149	383	5	229.8	131
Pbr014506.1	mib, KIAA1323, cg5841, chunp6889, fe47f05, im:7148100, mib1, wu:fe47f05; mind bomb (EC:6.3.2.-); K10645 E3 ubiquitin-protein ligase mind-bomb [EC:6.3.2.19]	Chr17	25234445	25238664	-	4220	2915	1392	464	11	265	130.5
Pbr014424.1	CYP94D2; electron carrier/ heme binding / iron ion binding / monooxygenase/ oxygen binding; K00517 [EC:1.14.-.-]	Chr17	24766613	24768142	+	1530	1530	1530	510	1	1530	0
Pbr014306.1	RGL2; RGL2 (RGA-LIKE 2); transcription factor; K14494 DELLA protein	Chr15	18080636	18082875	-	2240	2240	1812	604	1	2240	0
Pbr014150.1	NA	Chr6	9077548	9078820	-	1273	1273	954	318	1	1273	0
Pbr014110.1	si606018d05; LOC100283091; K13430 serine/threonine-protein kinase PBS1 [EC:2.7.11.1]	Chr2	19583257	19591484	-	8228	4239	4239	1413	11	385.4	398.9
Pbr013985.1	hypothetical protein LOC100261736; K07375 tubulin beta	Chr7	13502468	13505266	+	2799	1853	1344	448	3	617.7	473
Pbr013911.1	Cell division protein ftsH, putative (EC:3.6.4.3); K03798 cell division protease FtsH [EC:3.4.24.-]	Chr7	13012796	13014622	+	1827	1827	1827	609	1	1827	0
Pbr013874.1	NA	Chr6	19623102	19624794	+	1693	1693	714	238	1	1693	0
Pbr013805.1	NA	scaffold202.0.1	317823	323763	+	5941	2013	2013	671	9	223.7	491
Pbr013679.1	NA	Chr16	9551411	9553161	+	1751	1751	945	315	1	1751	0
Pbr013669.1	calcium binding protein/cast, putative; K13448 calcium-binding protein CML	Chr16	9471272	9472386	+	1115	1115	630	210	1	1115	0
Pbr013633.1	myoD; class I myosin; K10356 myosin I	Chr1	9352645	9354860	-	2216	1240	702	234	4	310	325.3
Pbr013632.1	hypothetical protein; K06689 ubiquitin-conjugating enzyme E2 D/E [EC:6.3.2.19]	Chr1	9355960	9358928	+	2969	1131	447	149	4	282.8	612.7
Pbr013564.1	alpha/beta hydrolase (EC:3.-.-.-); K01567 [EC:3.-.-.-]	Chr1	9887813	9891034	-	3222	1775	1203	401	10	177.5	160.8
Pbr013545.1	NA	Chr1	10018347	10018933	-	587	318	318	106	2	159	269
Pbr013535.6	NV18151; hypothetical protein LOC100114269; K13136 gem associated protein 8	Chr1	10081205	10084705	-	3501	1662	1662	554	5	332.4	459.8
Pbr013531.1	SAUR23; SAUR family protein; K14488 SAUR family protein	Chr1	10132893	10133719	+	827	827	414	138	1	827	0
Pbr013506.1	NA	Chr1	10281437	10282102	-	666	666	189	63	1	666	0
Pbr013472.1	NA	Chr1	10434143	10434667	+	525	525	525	175	1	525	0
Pbr013457.1	ACR4; ACR4 (ARABIDOPSIS CRINKLY4); kinase/ transmembrane receptor protein kinase; K00924 [EC:2.7.1.-]	Chr1	10522366	10524146	+	1781	1545	1545	515	3	515	118
Pbr013417.1	NA	Chr3	20384145	20384336	-	192	192	192	64	1	192	0
Pbr013415.1	NA	Chr3	20409970	20410715	-	746	672	672	224	2	336	74
Pbr013410.1	NA	Chr3	20463289	20464714	-	1426	887	441	147	3	295.7	269.5
Pbr013402.1	NA	Chr3	20489764	20490234	+	471	471	471	157	1	471	0
Pbr013401.1	NA	Chr3	20492396	20493086	+	691	691	462	154	1	691	0
Pbr013399.1	ribose-5-phosphate isomerase (EC:5.3.1.6); K01807 ribose 5-phosphate isomerase A [EC:5.3.1.6]	Chr3	20508083	20509494	+	1412	1412	780	260	1	1412	0
Pbr013368.1	NA	Chr3	20677262	20678426	+	1165	855	855	285	3	285	155
Pbr013367.1	cytochrome P450, putative (EC:1.3.3.9); K10717 cytokinin trans-hydroxylase	Chr3	20682066	20685257	+	3192	1767	1767	589	6	294.5	285
Pbr013350.1	NA	Chr3	20783310	20783927	-	618	618	234	78	1	618	0
Pbr013336.1	ABI1; ABI1 (ABA INSENSITIVE 1); calcium ion binding / protein serine/threonine phosphatase; K14497 protein phosphatase 2C [EC:3.1.3.16]	Chr3	20846735	20850224	+	3490	2426	1287	429	8	303.2	152
Pbr013331.1	NA	Chr3	20860363	20860602	+	240	240	240	80	1	240	0
Pbr013327.1	NA	Chr3	20887391	20889212	-	1822	1203	1203	401	2	601.5	619
Pbr013326.1	NA	Chr3	20894639	20896092	-	1454	1146	1146	382	3	382	154
Pbr013322.1	NA	Chr3	20928833	20929755	+	923	923	705	235	1	923	0
Pbr013317.1	mannose-6-phosphate isomerase, putative (EC:5.3.1.8); K01809 mannose-6-phosphate isomerase [EC:5.3.1.8]	Chr3	20956808	20959812	+	3005	1674	1320	440	5	334.8	332.8
Pbr013310.1	NA	Chr3	20994589	20995571	+	983	768	768	256	2	384	215
Pbr013309.1	NA	Chr3	20999307	21000218	-	912	912	771	257	1	912	0
Pbr013302.1	NA	Chr3	21051309	21052725	+	1417	1191	534	178	3	397	113
Pbr013286.1	NA	Chr3	21124231	21124934	+	704	704	327	109	1	704	0
Pbr013285.1	NA	Chr3	21137670	21138874	+	1205	1205	621	207	1	1205	0
Pbr013283.1	hypothetical protein; K14638 solute carrier family 15 (peptide/histidine transporter), member 3/4	Chr3	21155835	21159465	+	3631	1983	1743	581	4	495.8	549.3
Pbr013278.1	NA	Chr3	21187720	21191638	+	3919	2100	2100	700	6	350	363.8
Pbr013272.1	NA	Chr3	21222774	21226034	+	3261	2273	1707	569	6	378.8	197.6
Pbr013257.1	Os03g0438100; K10525 allene oxide cyclase [EC:5.3.99.6]	Chr3	21336796	21338180	-	1385	1024	762	254	2	512	361
Pbr013187.2	NA	Chr3	21839021	21841003	-	1983	717	717	239	3	239	633
Pbr013115.1	CIPK23; CIPK23 (CBL-INTERACTING PROTEIN KINASE 23); kinase/ protein binding / protein serine/threonine kinase; K00924 [EC:2.7.1.-]	Chr3	22431966	22433979	+	2014	2014	1389	463	1	2014	0
Pbr013062.1	hypothetical protein LOC100262205; K01955 carbamoyl-phosphate synthase large subunit [EC:6.3.5.5]	Chr3	22839322	22840257	-	936	531	531	177	2	265.5	405
Pbr012965.1	NA	Chr17	11411551	11412018	-	468	468	468	156	1	468	0
Pbr012779.1	GLP1; GLP1 GID1-like protein; K14493 gibberellin receptor GID1 [EC:3.-.-.-]	Chr2	5262927	5264063	-	1137	1137	1002	334	1	1137	0
Pbr012755.1	NA	scaffold195.0	627628	629093	-	1466	1466	1047	349	1	1466	0
Pbr012741.1	hypothetical protein LOC100255703; K01051 pectinesterase [EC:3.1.1.11]	scaffold195.0	532023	534022	-	2000	1560	1560	520	2	780	440
Pbr012737.1	GK24303 gene product from transcript GK24303-RA; K01087 trehalose-phosphatase [EC:3.1.3.12]	scaffold195.0	483523	485647	+	2125	1161	1161	387	10	116.1	107.1
Pbr012732.1	hypothetical protein; K10636 autocrine motility factor receptor [EC:6.3.2.19]	scaffold195.0	447837	453053	+	5217	2999	1764	588	12	249.9	201.6
Pbr012647.1	hypothetical protein; K00666 fatty-acyl-CoA synthase [EC:6.2.1.-]	Chr17	4570926	4573114	+	2189	2026	1725	575	2	1013	163
Pbr012564.1	similar to TPA: TPA_exp: CaaX protease; K08658 prenyl protein peptidase [EC:3.4.22.-]	Chr17	23315951	23319108	-	3158	1825	1335	445	5	365	333.2
Pbr012398.1	l-ascorbate oxidase, putative (EC:1.10.3.3); K00423 L-ascorbate oxidase [EC:1.10.3.3]	Chr4	4246753	4249114	-	2362	1698	1698	566	6	283	132.8
Pbr012397.1	l-ascorbate oxidase, putative (EC:1.10.3.3); K00423 L-ascorbate oxidase [EC:1.10.3.3]	Chr4	4267863	4270233	-	2371	1701	1701	567	6	283.5	134
Pbr012396.1	l-ascorbate oxidase, putative (EC:1.10.3.3); K00423 L-ascorbate oxidase [EC:1.10.3.3]	Chr4	4333115	4335485	+	2371	1701	1701	567	6	283.5	134
Pbr012395.1	l-ascorbate oxidase, putative (EC:1.10.3.3); K00423 L-ascorbate oxidase [EC:1.10.3.3]	Chr4	4354192	4356553	+	2362	1698	1698	566	6	283	132.8
Pbr012363.1	NA	Chr4	4559295	4561727	-	2433	2433	2013	671	1	2433	0
Pbr012348.1	amino acid transporter, putative; K13946 auxin influx carrier (AUX1 LAX family)	Chr4	4777946	4783123	+	5178	2698	1443	481	8	337.2	354.3
Pbr012330.1	NA	Chr8	11975743	11981336	+	5594	2709	2709	903	14	193.5	221.9
Pbr012315.1	NA	Chr8	11835630	11837183	-	1554	1554	1035	345	1	1554	0
Pbr012273.1	FLS2; FLS2 (FLAGELLIN-SENSITIVE 2); ATP binding / kinase/ protein binding / protein serine/threonine kinase/ transmembrane receptor protein serine/threonine kinase; K13420 LRR receptor-like serine/threonine-protein kinase FLS2 [EC:2.7.11.1]	Chr16	4397739	4399586	-	1848	1848	1848	616	1	1848	0
Pbr012261.1	NA	Chr16	4336542	4337470	+	929	567	567	189	3	189	181
Pbr012230.1	NA	Chr16	4097603	4101797	+	4195	2616	2052	684	8	327	225.6
Pbr012209.1	Os05g0456300; K00002 alcohol dehydrogenase (NADP+) [EC:1.1.1.2]	Chr16	3973526	3977065	+	3540	1574	1083	361	3	524.7	983
Pbr012182.1	hypothetical protein; K01580 glutamate decarboxylase [EC:4.1.1.15]	Chr16	3790334	3793220	-	2887	1503	1503	501	5	300.6	346
Pbr012148.1	hypothetical protein; K09561 STIP1 homology and U-box containing protein 1 [EC:6.3.2.19]	Chr16	3520190	3521515	-	1326	1326	1326	442	1	1326	0
Pbr012131.1	An11g09540; RNA-directed RNA polymerase (Sad-1); K11699 RNA-dependent RNA polymerase 1 [EC:2.7.7.48]	Chr16	3435025	3438984	+	3960	3300	3300	1100	4	825	220
Pbr012107.1	NA	Chr16	3298809	3302427	-	3619	1100	612	204	6	183.3	503.8
Pbr012098.1	NA	Chr16	3251138	3253084	+	1947	890	627	209	4	222.5	352.3
Pbr012023.1	NA	Chr13	9168901	9170152	-	1252	1252	612	204	1	1252	0
Pbr012011.1	NA	Chr13	9276120	9277126	-	1007	897	483	161	2	448.5	110
Pbr012006.1	NA	Chr13	9326038	9326517	+	480	480	480	160	1	480	0
Pbr012003.1	NA	Chr13	9343272	9344040	-	769	769	480	160	1	769	0
Pbr012002.1	NA	Chr13	9346558	9347315	+	758	758	480	160	1	758	0
Pbr011999.1	NA	Chr13	9365582	9366399	+	818	818	480	160	1	818	0
Pbr011997.1	NA	Chr13	9382163	9382642	+	480	480	480	160	1	480	0
Pbr011787.1	NA	Chr16	8613024	8613332	-	309	309	309	103	1	309	0
Pbr011786.1	NA	Chr16	8603514	8603726	+	213	213	213	71	1	213	0
Pbr011756.1	hypothetical protein LOC100252511; K14209 solute carrier family 36 (proton-coupled amino acid transporter), member 1	Chr2	17192294	17194135	-	1842	1842	1287	429	1	1842	0
Pbr011715.1	hypothetical protein LOC100265167; K04124 gibberellin 3-beta-dioxygenase [EC:1.14.11.15]	Chr2	17532066	17537097	-	5032	4298	924	308	3	1432.7	367
Pbr011665.1	CIPK23; CIPK23 (CBL-INTERACTING PROTEIN KINASE 23); kinase/ protein binding / protein serine/threonine kinase; K00924 [EC:2.7.1.-]	Chr6	18116683	18123297	+	6615	2763	1368	456	12	230.2	350.2
Pbr011638.1	hypothetical protein LOC100262630; K01338 ATP-dependent Lon protease [EC:3.4.21.53]	Chr6	17556496	17565808	+	9313	2661	2661	887	17	156.5	415.8
Pbr011610.1	hypothetical protein; K13457 disease resistance protein RPM1	Chr11	25726511	25732845	+	6335	4368	4368	1456	5	873.6	491.8
Pbr011603.1	NA	Chr11	25678944	25680527	+	1584	1584	768	256	1	1584	0
Pbr011583.1	hypothetical protein LOC100262205; K01955 carbamoyl-phosphate synthase large subunit [EC:6.3.5.5]	Chr11	25522780	25523723	-	944	531	531	177	2	265.5	413
Pbr011563.1	hypothetical protein LOC100262205; K01955 carbamoyl-phosphate synthase large subunit [EC:6.3.5.5]	Chr11	25393287	25394303	-	1017	839	777	259	3	279.7	89
Pbr011557.1	hypothetical protein LOC100257059; K00430 peroxidase [EC:1.11.1.7]	Chr11	25338613	25347124	+	8512	3945	3945	1315	18	219.2	268.6
Pbr011554.1	NA	Chr11	25317168	25320077	+	2910	1955	1620	540	2	977.5	955
Pbr011538.1	YALI0F02101p; K10643 CCR4-NOT transcription complex subunit 4 [EC:6.3.2.19]	Chr6	1145862	1148752	-	2891	2638	1023	341	3	879.3	126.5
Pbr011526.1	Pfs, NACHT and WD domain protein (EC:2.4.2.-); K00777 [EC:2.4.2.-]	Chr6	1227439	1234711	+	7273	1827	1827	609	15	121.8	389
Pbr011481.1	NA	Chr6	1485038	1488367	-	3330	3330	3330	1110	1	3330	0
Pbr011472.1	similar to DNA-binding protein; K13424 WRKY transcription factor 33	Chr6	1533160	1536721	+	3562	2046	2046	682	6	341	303.2
Pbr011379.1	NA	Chr17	21432720	21434924	+	2205	1786	1302	434	5	357.2	104.8
Pbr011378.1	NA	Chr17	21440754	21442965	-	2212	1264	570	190	2	632	948
Pbr011360.1	cell division protein kinase 11B-like; K08818 cell division cycle 2-like [EC:2.7.11.22]	Chr17	21568745	21571797	+	3053	1616	924	308	4	404	479
Pbr011353.1	sedoheptulose-bisphosphatase (EC:3.1.3.37); K01100 sedoheptulose-bisphosphatase [EC:3.1.3.37]	Chr17	21591970	21594055	+	2086	1173	1173	391	8	146.6	130.4
Pbr011333.1	NA	Chr17	21753369	21754984	-	1616	1476	1476	492	2	738	140
Pbr011330.1	PtrAUX3; auxin influx carrier component; K13946 auxin influx carrier (AUX1 LAX family)	Chr17	21776970	21781034	+	4065	2625	1434	478	8	328.1	205.7
Pbr011327.1	AGC family protein kinase; K08286 protein-serine/threonine kinase [EC:2.7.11.-]	Chr17	21798308	21798739	-	432	432	432	144	1	432	0
Pbr011271.1	hypothetical protein; K00901 diacylglycerol kinase [EC:2.7.1.107]	Chr17	22094632	22098257	-	3626	1536	1536	512	12	128	190
Pbr011261.1	NA	Chr17	22225074	22226507	+	1434	1340	840	280	2	670	94
Pbr011245.1	hypothetical protein LOC100026359; K10840 centrin-2	Chr17	22394879	22395196	+	318	318	318	106	1	318	0
Pbr011204.1	NA	Chr16	6881082	6883530	-	2449	778	621	207	3	259.3	835.5
Pbr011176.1	NA	Chr16	6576439	6577639	-	1201	1201	555	185	1	1201	0
Pbr011056.1	NA	Chr10	9483013	9483980	-	968	968	432	144	1	968	0
Pbr011052.1	brca1 associated ring domain, putative; K10683 BRCA1-associated RING domain protein 1 [EC:6.3.2.19]	Chr10	9512228	9516957	+	4730	2085	2085	695	13	160.4	220.4
Pbr010994.2	CAS1; CAS1 (cycloartenol synthase 1); cycloartenol synthase; K01853 cycloartenol synthase [EC:5.4.99.8]	Chr6	11347200	11354927	-	7728	2286	2286	762	15	152.4	388.7
Pbr010975.1	hypothetical protein LOC100257059; K00430 peroxidase [EC:1.11.1.7]	Chr7	11895741	11897397	+	1657	990	990	330	4	247.5	222.3
Pbr010964.1	NA	Chr7	11806574	11809356	-	2783	852	852	284	2	426	1931
Pbr010914.1	omega-3 fatty acid desaturase; K10257 omega-3 fatty acid desaturase (delta-15 desaturase) [EC:1.14.19.-]	Chr7	11447510	11450328	-	2819	1691	1344	448	8	211.4	161.1
Pbr010910.1	hypothetical protein; K06892	Chr7	11399460	11402357	-	2898	1363	1086	362	3	454.3	767.5
Pbr010898.1	hypothetical protein LOC100265724; K14318 nuclear pore complex protein Nup88	Chr7	11292011	11298768	-	6758	2100	2100	700	8	262.5	665.4
Pbr010875.1	NA	Chr13	704892	707647	+	2756	1788	1485	495	2	894	968
Pbr010811.1	myoD; class I myosin; K10356 myosin I	Chr13	292506	294689	+	2184	888	888	296	4	222	432
Pbr010810.1	hypothetical protein; K06689 ubiquitin-conjugating enzyme E2 D/E [EC:6.3.2.19]	Chr13	289004	291284	-	2281	447	447	149	4	111.8	611.3
Pbr010788.1	NA	Chr13	130979	133057	+	2079	1301	633	211	2	650.5	778
Pbr010771.1	similar to cytokinin receptor 1; K14489 arabidopsis histidine kinase 2/3/4 (cytokinin receptor) [EC:2.7.13.3]	Chr13	16127	20549	-	4423	3066	3066	1022	11	278.7	135.7
Pbr010764.1	hypothetical protein; K13420 LRR receptor-like serine/threonine-protein kinase FLS2 [EC:2.7.11.1]	scaffold1733.0	3740	6757	-	3018	3018	3018	1006	1	3018	0
Pbr010716.2	hypothetical protein; K08849 mixed lineage kinase domain-like [EC:2.7.11.1]	Chr1	4907773	4921761	+	13989	2919	2919	973	23	126.9	503.2
Pbr010707.1	hypothetical protein; K08332 vacuolar protein 8	Chr1	4989120	4992958	-	3839	2309	1881	627	4	577.2	510
Pbr010686.1	hypothetical protein LOC100255092; K13429 chitin elicitor receptor kinase 1	Chr1	5180443	5181872	-	1430	1430	1245	415	1	1430	0
Pbr010663.1	NA	Chr15	12687941	12688656	-	716	486	486	162	2	243	230
Pbr010662.1	NA	Chr15	12697569	12698286	-	718	492	492	164	2	246	226
Pbr010661.1	NA	Chr15	12703229	12704573	-	1345	585	585	195	2	292.5	760
Pbr010660.1	NA	Chr15	12708074	12709508	-	1435	939	939	313	3	313	248
Pbr010633.1	hypothetical protein; K06653 CDK inhibitor PHO81	Chr15	12927712	12930439	+	2728	1176	870	290	3	392	776
Pbr010608.1	hypothetical protein LOC100256116; K00894 ethanolamine kinase [EC:2.7.1.82]	Chr15	13084617	13088019	+	3403	1155	1155	385	11	105	224.8
Pbr010600.1	NA	Chr15	13127498	13128430	-	933	933	342	114	1	933	0
Pbr010599.1	NA	Chr15	13130107	13132657	-	2551	1719	1719	573	3	573	416
Pbr010555.1	NA	Chr5	3461906	3463159	+	1254	1065	1065	355	3	355	94.5
Pbr010537.1	Disease resistance protein RPM1, putative (EC:3.1.3.16); K13457 disease resistance protein RPM1	Chr5	3281651	3284576	+	2926	2838	2838	946	2	1419	88
Pbr010520.1	NA	Chr5	2998130	3001751	-	3622	1614	1077	359	2	807	2008
Pbr010357.1	ATSYP24; SNAP receptor/ protein binding; K08488 syntaxin 7	Chr14	2258542	2259678	+	1137	1137	687	229	1	1137	0
Pbr010344.1	NA	Chr14	2167714	2168472	+	759	759	759	253	1	759	0
Pbr010331.1	23.m06509; tetratricopeptide repeat (TPR)-/ U-box domain-containing protein; K09561 STIP1 homology and U-box containing protein 1 [EC:6.3.2.19]	Chr14	1982945	1984165	-	1221	1221	1221	407	1	1221	0
Pbr010325.1	SYP121; SYP121 (SYNTAXIN OF PLANTS 121); SNAP receptor/ protein anchor; K08486 syntaxin 1B/2/3	Chr14	1913892	1914956	-	1065	981	981	327	2	490.5	84
Pbr010234.1	hypothetical protein; K13420 LRR receptor-like serine/threonine-protein kinase FLS2 [EC:2.7.11.1]	Chr10	773965	776826	+	2862	2862	2862	954	1	2862	0
Pbr010230.1	hypothetical protein LOC100261447; K12815 pre-mRNA-splicing factor ATP-dependent RNA helicase PRP16 [EC:3.6.4.13]	Chr10	749300	752689	+	3390	3390	3390	1130	1	3390	0
Pbr010138.1	ATERF-1 (ETHYLENE RESPONSIVE ELEMENT BINDING FACTOR 1); DNA binding / transcription activator/ transcription factor; K09286 EREBP-like factor	Chr14	12234170	12236045	+	1876	816	816	272	2	408	1060
Pbr010044.1	NA	Chr5	4962158	4963149	-	992	915	915	305	2	457.5	77
Pbr009965.1	transferase, transferring glycosyl groups, putative (EC:2.4.1.34); K11000 callose synthase [EC:2.4.1.-]	Chr11	2396490	2407970	-	11481	5853	5853	1951	44	133	130.9
Pbr009902.1	hypothetical protein LOC100259052; K02492 glutamyl-tRNA reductase [EC:1.2.1.70]	Chr10	22297252	22300349	+	3098	2217	1632	544	3	739	440.5
Pbr009867.2	NA	Chr10	22620960	22622832	+	1873	1873	1416	472	1	1873	0
Pbr009836.1	NA	Chr10	19412910	19413661	+	752	752	246	82	1	752	0
Pbr009828.1	hypothetical protein LOC100263931; K01673 carbonic anhydrase [EC:4.2.1.1]	Chr10	19310501	19313346	+	2846	1577	774	258	8	197.1	181.3
Pbr009798.1	triacylglycerol lipase, putative; K01058 phospholipase A1 [EC:3.1.1.32]	scaffold162.0	738223	740014	+	1792	1792	1632	544	1	1792	0
Pbr009786.1	hypothetical protein; K01183 chitinase [EC:3.2.1.14]	scaffold162.0	559635	560770	+	1136	702	702	234	2	351	434
Pbr009765.1	hypothetical protein; K01183 chitinase [EC:3.2.1.14]	scaffold162.0	259398	260533	-	1136	702	702	234	2	351	434
Pbr009764.1	hypothetical protein; K01183 chitinase [EC:3.2.1.14]	scaffold162.0	251867	253002	-	1136	702	702	234	2	351	434
Pbr009698.1	Cytokinin dehydrogenase, putative (EC:1.5.99.12); K00279 cytokinin dehydrogenase [EC:1.5.99.12]	Chr7	1776357	1779036	-	2680	1173	1173	391	5	234.6	376.8
Pbr009681.1	NA	Chr7	1589502	1593875	-	4374	597	597	199	2	298.5	3777
Pbr009680.2	Os07g0186500; K13457 disease resistance protein RPM1	Chr7	1571382	1575260	-	3879	3297	3297	1099	2	1648.5	582
Pbr009672.1	NA	Chr7	1521498	1522681	-	1184	1184	963	321	1	1184	0
Pbr009671.1	NA	Chr7	1515594	1516852	-	1259	1259	960	320	1	1259	0
Pbr009662.1	Os08g0441500; K09753 cinnamoyl-CoA reductase [EC:1.2.1.44]	Chr7	1445192	1446808	-	1617	966	966	322	5	193.2	162.8
Pbr009639.1	TMK1; TMK1 (TRANSMEMBRANE KINASE 1); transmembrane receptor protein serine/threonine kinase; K00924 [EC:2.7.1.-]	scaffold160.2	80982	84200	-	3219	2778	2778	926	2	1389	441
Pbr009562.1	hypothetical protein; K00522 ferritin heavy chain [EC:1.16.3.1]	Chr1	7250761	7253129	-	2369	1034	816	272	8	129.2	190.7
Pbr009538.1	hypothetical protein; K01090 protein phosphatase [EC:3.1.3.16]	Chr1	7105179	7107133	+	1955	1466	1122	374	4	366.5	163
Pbr009536.1	omega-3 fatty acid desaturase; K10257 omega-3 fatty acid desaturase (delta-15 desaturase) [EC:1.14.19.-]	Chr1	7073656	7075889	-	2234	1329	1329	443	8	166.1	129.3
Pbr009521.1	NA	Chr1	6938740	6942160	-	3421	1570	618	206	3	523.3	925.5
Pbr009495.1	NA	Chr1	6752162	6753995	-	1834	1834	1452	484	1	1834	0
Pbr009467.1	hypothetical protein; K14209 solute carrier family 36 (proton-coupled amino acid transporter), member 1	Chr1	6578599	6581587	+	2989	1898	1323	441	7	271.1	181.8
Pbr009465.1	NA	Chr1	6551577	6552691	+	1115	1115	708	236	1	1115	0
Pbr009437.1	NA	Chr1	6349690	6350547	+	858	486	486	162	3	162	186
Pbr009429.1	NA	Chr1	6295648	6296921	+	1274	1274	981	327	1	1274	0
Pbr009396.1	zinc finger protein, putative; K11982 E3 ubiquitin-protein ligase RNF115/126 [EC:6.3.2.19]	Chr1	6049014	6050654	-	1641	1641	1215	405	1	1641	0
Pbr009386.1	NA	Chr1	5958427	5961763	+	3337	2034	2034	678	9	226	162.9
Pbr009371.1	PME31; pectinesterase family protein (EC:3.1.1.11); K01051 pectinesterase [EC:3.1.1.11]	Chr1	5857340	5857741	+	402	402	402	134	1	402	0
Pbr009294.1	hypothetical protein; K13425 WRKY transcription factor 22	Chr15	3753377	3755291	-	1915	1385	1026	342	3	461.7	265
Pbr009275.1	Os04g0448600; K07232 cation transport protein ChaC	Chr15	3874138	3876610	+	2473	1567	678	226	8	195.9	129.4
Pbr009134.1	NA	Chr6	7388855	7390937	+	2083	1449	978	326	2	724.5	634
Pbr009127.1	NA	Chr6	7312356	7318974	+	6619	1752	1752	584	10	175.2	540.8
Pbr009126.1	SERK1; SERK1 (SOMATIC EMBRYOGENESIS RECEPTOR-LIKE KINASE 1); kinase/ transmembrane receptor protein serine/threonine kinase; K13418 somatic embryogenesis receptor kinase 1 [EC:2.7.10.1 2.7.11.1]	Chr6	7309607	7312315	+	2709	2709	2709	903	1	2709	0
Pbr009114.1	similar to Cytochrome b-245 heavy chain; K08008 NADPH oxidase	Chr6	7182114	7186359	+	4246	2166	2166	722	8	270.8	297.1
Pbr009095.1	NA	Chr10	10352591	10353676	+	1086	1086	1086	362	1	1086	0
Pbr009059.1	hypothetical protein; K14209 solute carrier family 36 (proton-coupled amino acid transporter), member 1	Chr10	10001552	10003871	+	2320	1374	1374	458	7	196.3	157.7
Pbr009041.1	NA	Chr10	9851925	9852402	-	478	478	222	74	1	478	0
Pbr009016.1	NA	Chr10	9617303	9617968	+	666	435	435	145	2	217.5	231
Pbr008947.1	NA	Chr11	1560632	1562086	+	1455	795	795	265	2	397.5	660
Pbr008846.1	hypothetical protein; K07874 Ras-related protein Rab-1A	Chr9	9368699	9371118	+	2420	889	609	203	8	111.1	218.7
Pbr008845.1	GH10918 gene product from transcript GH10918-RA; K13982 probable ATP-dependent RNA helicase DDX4 [EC:3.6.4.13]	Chr9	9361597	9367417	+	5821	3567	1974	658	16	222.9	150.3
Pbr008828.1	NA	scaffold1548.0	2153	3009	-	857	757	339	113	2	378.5	100
Pbr008780.1	hypothetical protein; K01054 acylglycerol lipase [EC:3.1.1.23]	Chr15	8768139	8770533	-	2395	1155	1155	385	7	165	206.7
Pbr008772.1	VVME2; malate dehydrogenase; K00029 malate dehydrogenase (oxaloacetate-decarboxylating)(NADP+) [EC:1.1.1.40]	Chr15	8707650	8711936	-	4287	1755	1755	585	19	92.4	140.7
Pbr008761.1	phosphofructokinase, putative (EC:2.7.1.11); K00850 6-phosphofructokinase [EC:2.7.1.11]	Chr15	8641119	8644457	-	3339	1464	1464	488	12	122	170.5
Pbr008758.1	NA	Chr15	8609820	8611105	-	1286	774	774	258	4	193.5	170.7
Pbr008757.1	NA	Chr15	8606280	8607660	-	1381	732	732	244	2	366	649
Pbr008749.1	NA	Chr15	8547062	8547755	-	694	435	435	145	2	217.5	259
Pbr008715.1	ABI1; ABI1 (ABA INSENSITIVE 1); calcium ion binding / protein serine/threonine phosphatase; K14497 protein phosphatase 2C [EC:3.1.3.16]	Chr15	8308661	8312393	-	3733	1362	1362	454	9	151.3	296.4
Pbr008676.1	hypothetical protein; K00787 farnesyl diphosphate synthase [EC:2.5.1.1 2.5.1.10]	Chr17	5811455	5815278	-	3824	1029	1029	343	11	93.5	279.5
Pbr008632.1	GA2ox6; gibberellin 2-oxidase; K04125 gibberellin 2-oxidase [EC:1.14.11.13]	Chr17	6252853	6256987	+	4135	1131	1131	377	3	377	1502
Pbr008588.1	Cbr-ndx-1; C. briggsae CBR-NDX-1 protein; K03574 7,8-dihydro-8-oxoguanine triphosphatase [EC:3.6.1.-]	scaffold1527.0	16519	20612	-	4094	1604	1068	356	8	200.5	355.7
Pbr008587.1	Cbr-ndx-1; C. briggsae CBR-NDX-1 protein; K03574 7,8-dihydro-8-oxoguanine triphosphatase [EC:3.6.1.-]	scaffold1527.0	5866	8658	-	2793	876	876	292	7	125.1	319.5
Pbr008556.1	hypothetical protein; K01922 phosphopantothenate-cysteine ligase [EC:6.3.2.5]	Chr8	2240037	2244506	-	4470	2348	978	326	9	260.9	265.2
Pbr008549.1	hypothetical protein LOC100262554; K03262 translation initiation factor eIF-5	Chr8	2303927	2307240	-	3314	3314	1329	443	1	3314	0
Pbr008545.1	NA	Chr8	2365213	2365896	+	684	684	684	228	1	684	0
Pbr008534.1	nitrate reductase, putative (EC:1.7.1.1); K00360 nitrate reductase (NADH) [EC:1.7.1.1]	Chr8	2523562	2528846	+	5285	2920	2709	903	4	730	788.3
Pbr008363.1	Phenylalanine ammonia-lyase, putative (EC:4.3.1.24); K10775 phenylalanine ammonia-lyase [EC:4.3.1.24]	Chr12	8484900	8487972	-	3073	2657	2163	721	2	1328.5	416
Pbr008337.2	Os03g0637800; K00924 [EC:2.7.1.-]	Chr12	8840637	8846014	+	5378	5378	2328	776	1	5378	0
Pbr008327.1	Os04g0628100; K08770 ubiquitin C	Chr12	8997513	8999224	+	1712	1712	804	268	1	1712	0
Pbr008326.1	MubC5; polyubiquitin; K08770 ubiquitin C	Chr12	9015286	9016705	+	1420	1420	600	200	1	1420	0
Pbr008324.1	MLO3; MLO3 (MILDEW RESISTANCE LOCUS O 3); calmodulin binding; K08472 mlo protein	Chr12	9065810	9070012	+	4203	1638	1638	546	14	117	197.3
Pbr008219.1	NA	Chr12	10057472	10058017	+	546	546	546	182	1	546	0
Pbr008217.1	ATHB-2; ATHB-2 (ARABIDOPSIS THALIANA HOMEOBOX PROTEIN 2); DNA binding / protein homodimerization/ sequence-specific DNA binding / transcription factor; K09338 homeobox-leucine zipper protein	scaffold1499.0	29944	31545	+	1602	930	930	310	5	186	168
Pbr008190.1	similar to beta-1,3-galactosyltransferase 6; K00734 galactosylxylosylprotein 3-beta-galactosyltransferase [EC:2.4.1.134]	Chr15	32933252	32937213	-	3962	1755	1191	397	11	159.5	220.7
Pbr008102.1	hypothetical protein; K07025 putative hydrolase of the HAD superfamily	Chr16	2541223	2544160	-	2938	1616	801	267	7	230.9	220.3
Pbr007960.1	protein kinase, putative; K00924 [EC:2.7.1.-]	scaffold1460.0	14031	15996	-	1966	1374	1374	458	5	274.8	148
Pbr007873.1	putative MAP3K alpha 1 protein kinase (ISS); K11228 mitogen-activated protein kinase kinase kinase [EC:2.7.11.-]	Chr15	20268549	20272412	-	3864	2082	2082	694	11	189.3	178.2
Pbr007805.1	NA	Chr1	1505262	1505591	-	330	330	330	110	1	330	0
Pbr007804.1	heterogeneous nuclear ribonucleoprotein 27C; K14411 RNA-binding protein Musashi	Chr1	1475709	1477477	-	1769	837	837	279	6	139.5	186.4
Pbr007791.1	hypothetical protein LOC100258977; K05279 flavonol 3-O-methyltransferase [EC:2.1.1.76]	Chr1	1297791	1300908	+	3118	1113	1113	371	4	278.2	668.3
Pbr007780.1	NA	scaffold1439.0	181	1285	-	1105	1105	294	98	1	1105	0
Pbr007735.1	hypothetical protein; K10712 cysteamine dioxygenase [EC:1.13.11.19]	Chr12	21775856	21777572	-	1717	897	897	299	5	179.4	205
Pbr007727.1	NA	Chr12	21826795	21827094	+	300	300	300	100	1	300	0
Pbr007692.1	NA	Chr12	22041910	22042802	-	893	645	282	94	2	322.5	248
Pbr007675.1	NA	Chr12	22232889	22234806	-	1918	1437	1437	479	3	479	240.5
Pbr007642.1	NA	Chr14	790351	792322	+	1972	852	852	284	3	284	560
Pbr007577.1	similar to AN1, ubiquitin-like, homolog; K12163 AN1-type zinc finger and ubiquitin domain-containing protein 1	Chr14	233550	234910	+	1361	1361	570	190	1	1361	0
Pbr007550.1	hypothetical protein LOC100250741; K14487 auxin responsive GH3 gene family	Chr5	9942460	9944495	-	2036	1806	1806	602	3	602	115
Pbr007423.1	NA	Chr2	20070800	20071258	-	459	459	459	153	1	459	0
Pbr007394.1	hypothetical protein; K04512 dishevelled associated activator of morphogenesis	Chr2	20253683	20258345	-	4663	3645	2733	911	4	911.2	339.3
Pbr007366.1	NA	Chr2	20427102	20428602	-	1501	798	798	266	4	199.5	234.3
Pbr007330.1	hypothetical protein LOC100264980; K02183 calmodulin	Chr2	20669829	20673702	+	3874	2416	1836	612	7	345.1	243
Pbr007329.2	serine protease family S09X, putative; K06889	Chr2	20674395	20676895	-	2501	933	933	311	5	186.6	392
Pbr007292.1	PpMADS3; MIKC MADS-domain protein PpMADS3; K09265 MADS-box transcription factor, other eukaryote	Chr14	15821857	15830381	-	8525	2427	2427	809	17	142.8	381.1
Pbr007240.1	SNAP33; SNAP33 (SOLUBLE N-ETHYLMALEIMIDE-SENSITIVE FACTOR ADAPTOR PROTEIN 33); SNAP receptor/ protein binding; K08509 synaptosomal-associated protein, 29kDa	Chr14	15470233	15472090	+	1858	852	852	284	5	170.4	251.5
Pbr007186.1	NA	Chr14	15122549	15125273	-	2725	1371	1371	457	6	228.5	270.8
Pbr007174.1	NA	Chr14	15006875	15007417	-	543	543	543	181	1	543	0
Pbr007100.1	flavonoid 3-hydroxylase, putative (EC:1.14.13.88); K09755 ferulate-5-hydroxylase [EC:1.14.-.-]	Chr14	14489653	14491498	-	1846	1515	1515	505	2	757.5	331
Pbr007069.2	hypothetical protein; K01853 cycloartenol synthase [EC:5.4.99.8]	scaffold1399.0	19975	26160	+	6186	1524	1524	508	11	138.5	466.2
Pbr007005.1	NA	Chr5	1297715	1301687	+	3973	3973	1893	631	1	3973	0
Pbr006989.1	hypothetical protein; K06892	Chr5	1478847	1481675	-	2829	1590	1080	360	2	795	1239
Pbr006974.1	actin depolymerizing factor, putative; K05765 cofilin	scaffold1384.0	41156	42185	+	1030	366	366	122	2	183	664
Pbr006912.1	hypothetical protein; K01210 glucan 1,3-beta-glucosidase [EC:3.2.1.58]	Chr11	10215462	10216316	-	855	855	855	285	1	855	0
Pbr006872.1	UGT72B3 (UDP-GLUCOSYL TRANSFERASE 72B3); UDP-glycosyltransferase/ quercetin 3-O-glucosyltransferase/ transferase, transferring glycosyl groups; K08237 hydroquinone glucosyltransferase [EC:2.4.1.218]	Chr17	6883374	6884798	-	1425	1425	1425	475	1	1425	0
Pbr006844.1	hypothetical protein; K08237 hydroquinone glucosyltransferase [EC:2.4.1.218]	scaffold1362.0	44908	46889	-	1982	1982	1422	474	1	1982	0
Pbr006803.1	UDP-glucoronosyl/UDP-glucosyl transferase family protein; K13496 UDP-glucosyl transferase 73C [EC:2.4.1.-]	Chr6	18556645	18558685	-	2041	2041	1230	410	1	2041	0
Pbr006802.1	UDP-glucoronosyl/UDP-glucosyl transferase family protein; K13496 UDP-glucosyl transferase 73C [EC:2.4.1.-]	Chr6	18562241	18563821	-	1581	1581	1581	527	1	1581	0
Pbr006690.2	NA	Chr4	2408715	2409357	+	643	643	192	64	1	643	0
Pbr006689.1	NA	Chr4	2402925	2404509	+	1585	1329	165	55	2	664.5	256
Pbr006688.1	NA	Chr4	2399718	2400166	+	449	165	165	55	2	82.5	284
Pbr006665.1	protein kinase family protein; K04733 interleukin-1 receptor-associated kinase 4 [EC:2.7.11.1]	Chr4	2233718	2239644	-	5927	3143	2880	960	19	165.4	154.7
Pbr006574.1	similar to slingshot-2L; K05766 slingshot	Chr4	870757	874417	+	3661	1182	1182	394	10	118.2	275.4
Pbr006556.1	hypothetical protein; K01834 phosphoglycerate mutase [EC:5.4.2.1]	Chr4	736181	738067	-	1887	915	915	305	2	457.5	972
Pbr006524.1	NA	scaffold1333.0	6623	10666	+	4044	2354	1926	642	2	1177	1690
Pbr006466.3	LOX1; LOX1; lipoxygenase (EC:1.13.11.12); K00454 lipoxygenase [EC:1.13.11.12]	Chr9	18201965	18205788	-	3824	2241	2241	747	8	280.1	226.1
Pbr006380.1	WRKY transcription factor, putative; K13425 WRKY transcription factor 22	scaffold1326.0	46812	48551	-	1740	1515	1041	347	3	505	112.5
Pbr006369.1	hypothetical protein; K01193 beta-fructofuranosidase [EC:3.2.1.26]	scaffold1323.0	53115	58175	-	5061	2034	2034	678	5	406.8	756.8
Pbr006339.1	NA	scaffold132.0.1	771152	777195	+	6044	1254	1254	418	5	250.8	1197.5
Pbr006296.1	Cmbl, 2310016A09Rik; carboxymethylenebutenolidase-like (Pseudomonas); K01061 carboxymethylenebutenolidase [EC:3.1.1.45]	scaffold132.0.1	94796	97079	-	2284	735	735	245	7	105	258.2
Pbr006290.1	NA	scaffold132.0.1	31104	31775	+	672	672	672	224	1	672	0
Pbr006274.1	dnm1; dynamin 1; K01528 dynamin GTPase [EC:3.6.5.5]	scaffold1317.0	25354	31962	+	6609	2457	1881	627	15	163.8	296.6
Pbr006235.1	NA	scaffold1310.0	201	1884	-	1684	405	405	135	2	202.5	1279
Pbr006224.2	NA	Chr8	15943591	15946579	-	2989	1488	1488	496	5	297.6	375.2
Pbr006205.1	hypothetical protein LOC100267750; K01723 hydroperoxide dehydratase [EC:4.2.1.92]	Chr8	15813047	15813607	+	561	561	561	187	1	561	0
Pbr006204.1	CYP74A1; cytochrome P450 allene oxide synthase (EC:4.2.1.92); K01723 hydroperoxide dehydratase [EC:4.2.1.92]	Chr8	15811950	15812816	+	867	867	867	289	1	867	0
Pbr006201.1	NA	Chr8	15798827	15800171	-	1345	945	945	315	5	189	100
Pbr006193.2	actin-binding LIM protein 2-like; K07520 actin-binding LIM protein	Chr8	15739821	15743101	-	3281	1569	1569	523	11	142.6	171.2
Pbr006190.1	hypothetical protein; K10666 E3 ubiquitin-protein ligase RNF5 [EC:6.3.2.19]	Chr8	15721002	15721718	+	717	717	717	239	1	717	0
Pbr006072.1	leucine-rich repeat family protein / protein kinase family protein; K00924 [EC:2.7.1.-]	Chr8	12280908	12284749	-	3842	3765	3054	1018	2	1882.5	77
Pbr006038.1	hypothetical protein LOC100244144; K00799 glutathione S-transferase [EC:2.5.1.18]	Chr16	10726444	10727860	+	1417	1085	666	222	2	542.5	332
Pbr006005.1	hypothetical protein LOC100261264; K00430 peroxidase [EC:1.11.1.7]	Chr16	10236903	10238012	-	1110	936	936	312	2	468	174
Pbr005988.1	NA	Chr16	10109385	10109734	+	350	174	174	58	2	87	176
Pbr005987.1	NA	Chr16	10105286	10105757	+	472	165	165	55	2	82.5	307
Pbr005890.1	NA	Chr15	2876012	2879445	+	3434	1516	1221	407	6	252.7	383.6
Pbr005853.1	NA	Chr15	2587079	2592385	-	5307	4154	3219	1073	5	830.8	288.2
Pbr005849.1	carboxy-lyase, putative; K06966	Chr15	2540916	2543781	-	2866	1010	651	217	7	144.3	309.3
Pbr005828.1	NA	Chr15	2430273	2433784	-	3512	1827	1827	609	11	166.1	168.5
Pbr005802.1	hypothetical protein LOC100245522; K00083 cinnamyl-alcohol dehydrogenase [EC:1.1.1.195]	Chr15	2261553	2263923	-	2371	1274	1101	367	6	212.3	219.4
Pbr005795.1	GK11676 gene product from transcript GK11676-RA; K11982 E3 ubiquitin-protein ligase RNF115/126 [EC:6.3.2.19]	Chr15	2238621	2239559	+	939	939	480	160	1	939	0
Pbr005761.1	AMP dependent CoA ligase, putative (EC:1.13.12.7); K10526 OPC-8:0 CoA ligase 1 [EC:6.2.1.-]	Chr15	2045418	2047862	+	2445	1668	1668	556	4	417	259
Pbr005698.1	hypothetical protein LOC100263260; K05765 cofilin	scaffold1291.0	75969	76720	+	752	456	456	152	3	152	148
Pbr005668.1	NA	Chr17	1319666	1320828	+	1163	639	639	213	2	319.5	524
Pbr005667.1	NA	Chr17	1308566	1309403	+	838	636	636	212	2	318	202
Pbr005505.1	NA	Chr12	20971287	20971784	-	498	498	498	166	1	498	0
Pbr005503.1	NA	Chr12	20938097	20941233	-	3137	2265	1611	537	2	1132.5	872
Pbr005491.1	tocopherol O-methyltransferase, putative (EC:2.1.1.95); K05928 tocopherol O-methyltransferase [EC:2.1.1.95]	Chr12	20808571	20809828	-	1258	342	342	114	3	114	458
Pbr005472.1	hypothetical protein LOC100253268; K14494 DELLA protein	Chr2	15207859	15209910	+	2052	2052	1815	605	1	2052	0
Pbr005419.1	CT-BMY; CT-BMY (CHLOROPLAST BETA-AMYLASE); beta-amylase (EC:3.2.1.2); K01177 beta-amylase [EC:3.2.1.2]	scaffold1273.0	51601	54805	+	3205	2172	1716	572	4	543	344.3
Pbr005400.1	hypothetical protein LOC100257059; K00430 peroxidase [EC:1.11.1.7]	Chr9	5466505	5468645	+	2141	1095	957	319	3	365	523
Pbr005380.1	NA	Chr9	5772508	5781401	-	8894	1803	1803	601	12	150.2	644.6
Pbr005379.1	hsf4, zgc:113344; heat shock transcription factor 4; K09417 heat shock transcription factor 4	Chr9	5790780	5793590	-	2811	1311	1311	437	2	655.5	1500
Pbr005341.1	NA	Chr3	246411	247056	-	646	646	417	139	1	646	0
Pbr005326.1	cslA3; cellulose synthase-like A3, glycosyltransferase family 2 protein; mannan synthase; K13680 beta-mannan synthase [EC:2.4.1.32]	scaffold1266.0	61117	63836	+	2720	1992	1992	664	4	498	242.7
Pbr005311.1	AFC2; AFC2 (ARABIDOPSIS FUS3-COMPLEMENTING GENE 2); kinase/ protein kinase; K08287 dual-specificity kinase [EC:2.7.12.1]	Chr14	13092559	13094914	+	2356	801	801	267	7	114.4	259.2
Pbr005289.1	NA	scaffold1262.0	19450	23899	-	4450	1969	942	314	7	281.3	413.5
Pbr005281.1	HSL1; HSL1 (HAESA-Like 1); ATP binding / kinase/ protein serine/threonine kinase; K00924 [EC:2.7.1.-]	scaffold1261.0	14593	17347	-	2755	2019	2019	673	2	1009.5	736
Pbr005231.1	NA	Chr9	14976471	14976887	+	417	417	417	139	1	417	0
Pbr005225.1	hypothetical protein; K06115 spectrin beta	Chr9	15014098	15018331	+	4234	2124	2124	708	14	151.7	162.3
Pbr005219.1	NA	Chr9	15081058	15081550	+	493	493	414	138	1	493	0
Pbr005215.1	NA	Chr9	15094823	15095236	+	414	414	414	138	1	414	0
Pbr005154.1	hypothetical protein LOC100241486; K14606 lycopene cyclase CruP	Chr9	15461310	15465808	+	4499	1737	1737	579	18	96.5	162.5
Pbr005046.1	GAMMA-TIP (GAMMA TONOPLAST INTRINSIC PROTEIN); water channel; K09873 aquaporin TIP	scaffold1247.0	22682	24110	+	1429	1327	759	253	2	663.5	102
Pbr005042.2	NA	Chr11	5795860	5797881	-	2022	873	873	291	2	436.5	1149
Pbr005038.1	NA	Chr11	5775555	5775821	+	267	267	267	89	1	267	0
Pbr004987.1	NA	Chr2	9665380	9665694	-	315	315	315	105	1	315	0
Pbr004941.1	NA	Chr2	9299785	9300042	+	258	258	258	86	1	258	0
Pbr004916.1	NA	Chr2	9105534	9109414	-	3881	1812	1812	604	13	139.4	172.4
Pbr004891.1	NA	scaffold1237.0	33995	36023	+	2029	2029	1467	489	1	2029	0
Pbr004866.1	Transcription factor AtMYC2, putative (EC:1.3.1.74); K13422 transcription factor MYC2	Chr15	35299620	35301589	-	1970	1488	1095	365	4	372	160.7
Pbr004821.1	NA	Chr3	13260290	13261725	-	1436	1324	810	270	2	662	112
Pbr004809.1	hypothetical protein ; K12586 exosome complex component RRP43	Chr3	13133656	13135604	-	1949	1949	1284	428	1	1949	0
Pbr004768.1	hypothetical protein; K13030 cyanohydrin beta-glucosyltransferase [EC:2.4.1.85]	scaffold1228.0	16220	18243	-	2024	1398	1398	466	2	699	626
Pbr004679.1	SAD; sinapyl alcohol dehydrogenase; K00083 cinnamyl-alcohol dehydrogenase [EC:1.1.1.195]	Chr15	21349100	21350467	+	1368	900	900	300	4	225	156
Pbr004674.1	rhamnogalacturonase (EC:4.2.2.-); K06036 [EC:4.2.2.-]	Chr15	21265917	21271384	+	5468	2031	2031	677	16	126.9	229.1
Pbr004610.1	GRIP21; ripening-related protein-like; K07025 putative hydrolase of the HAD superfamily	scaffold1210.0	65616	68437	-	2822	2092	894	298	7	298.9	121.7
Pbr004605.1	sterol binding ankyrin repeat protein; K06867	scaffold1210.0	32003	36543	+	4541	1290	1290	430	10	129	361.2
Pbr004491.1	SAUR1; SAUR family protein; K14488 SAUR family protein	scaffold1208.0	5880	6341	-	462	462	462	154	1	462	0
Pbr004480.1	NA	Chr10	357322	358212	+	891	779	222	74	2	389.5	112
Pbr004431.2	DOGT1; DOGT1 (DON-GLUCOSYLTRANSFERASE 1); UDP-glycosyltransferase/ cis-zeatin O-beta-D-glucosyltransferase/ glucosyltransferase/ quercetin 4'-O-glucosyltransferase/ quercetin 7-O-glucosyltransferase/ trans-zeatin O-beta-D-glucosyltransferase/ transferase, transferring glycosyl groups; K13496 UDP-glucosyl transferase 73C [EC:2.4.1.-]	Chr15	16216599	16218291	-	1693	1428	1428	476	2	714	265
Pbr004408.1	protein kinase family protein; K04424 sterile alpha motif and leucine zipper containing kinase AZK [EC:2.7.11.25]	Chr12	2369961	2376975	+	7015	3446	2883	961	13	265.1	297.4
Pbr004372.1	MG09715.4; hypothetical protein; K00100 [EC:1.1.1.-]	Chr12	2111740	2114355	+	2616	1077	1077	359	8	134.6	219.9
Pbr004362.1	hypothetical protein; K03116 sec-independent protein translocase protein TatA	Chr12	2050871	2054165	-	3295	1155	447	149	2	577.5	2140
Pbr004339.1	NA	Chr12	1918554	1919192	-	639	639	429	143	1	639	0
Pbr004330.1	NA	Chr12	1875516	1875800	-	285	285	285	95	1	285	0
Pbr004289.1	hypothetical protein LOC100252178; K05349 beta-glucosidase [EC:3.2.1.21]	Chr8	6003260	6008116	+	4857	2349	2349	783	6	391.5	501.6
Pbr004260.1	hypothetical protein LOC100246482; K08237 hydroquinone glucosyltransferase [EC:2.4.1.218]	Chr8	5741043	5741738	-	696	696	696	232	1	696	0
Pbr004258.1	hypothetical protein LOC100246482; K08237 hydroquinone glucosyltransferase [EC:2.4.1.218]	Chr8	5732787	5734397	-	1611	1611	1443	481	1	1611	0
Pbr004249.3	HSL1; HSL1 (HAESA-Like 1); ATP binding / kinase/ protein serine/threonine kinase; K00924 [EC:2.7.1.-]	Chr8	5628472	5631942	-	3471	3156	3156	1052	2	1578	315
Pbr004210.1	RAP2.9; RAP2.9 (related to AP2 9); DNA binding / transcription factor; K09286 EREBP-like factor	Chr8	5290817	5291347	+	531	531	531	177	1	531	0
Pbr004208.1	RAP2.9; RAP2.9 (related to AP2 9); DNA binding / transcription factor; K09286 EREBP-like factor	Chr8	5278624	5279163	+	540	540	540	180	1	540	0
Pbr004197.1	NV18151; hypothetical protein LOC100114269; K13136 gem associated protein 8	Chr8	5140329	5146050	+	5722	1320	1320	440	10	132	489.1
Pbr004166.1	NA	Chr8	4805804	4806384	-	581	581	384	128	1	581	0
Pbr004156.1	flavonoid 3-hydroxylase, putative (EC:1.14.13.88); K09755 ferulate-5-hydroxylase [EC:1.14.-.-]	Chr8	4741673	4743436	+	1764	1500	1500	500	2	750	264
Pbr003977.1	mevalonate kinase, putative (EC:2.7.1.36); K00869 mevalonate kinase [EC:2.7.1.36]	Chr12	41843	45852	-	4010	1898	1164	388	5	379.6	528
Pbr003970.1	hypothetical protein; K13354 solute carrier family 25 member 17	Chr12	2530	9402	+	6873	1878	1878	626	11	170.7	499.5
Pbr003935.1	NA	scaffold1181.0	40192	41829	-	1638	1638	1389	463	1	1638	0
Pbr003885.1	similar to ankyrin 2,3/unc44; K10380 ankyrin	Chr3	25949009	25951917	+	2909	2004	2004	668	3	668	452.5
Pbr003876.1	NA	Chr3	26029854	26034043	+	4190	2616	2034	678	9	290.7	196.8
Pbr003852.1	two-component system sensor histidine kinase/response regulator, putative; K14491 two-component response regulator ARR-B family	Chr3	26294945	26297173	+	2229	2229	987	329	1	2229	0
Pbr003817.1	NA	Chr16	4641147	4644292	-	3146	2142	2142	714	7	306	167.3
Pbr003796.1	similar to Pleckstrin homology domain-containing family A member 8; K08051 pleckstrin homology domain containing, family A (phosphoinositide binding specific) member 8	scaffold1175.0	43733	47137	+	3405	1754	642	214	4	438.5	550.3
Pbr003754.1	NA	scaffold1170.0	59926	61298	+	1373	1373	723	241	1	1373	0
Pbr003692.1	BRASSINOSTEROID INSENSITIVE 1-associated receptor kinase 1 precursor, putative (EC:2.7.10.1 1.3.1.74); K13416 brassinosteroid insensitive 1-associated receptor kinase 1 [EC:2.7.10.1 2.7.11.1]	Chr4	7039834	7041597	+	1764	1125	1125	375	6	187.5	127.8
Pbr003674.1	NA	scaffold1161.0	80922	82082	-	1161	1161	348	116	1	1161	0
Pbr003517.1	NA	Chr3	16846087	16853883	-	7797	3750	3750	1250	15	250	289.1
Pbr003508.1	MGC52567; similar to testis-specific gene including a ubiquitin-likely domain; K12163 AN1-type zinc finger and ubiquitin domain-containing protein 1	Chr3	17038287	17039117	-	831	831	507	169	1	831	0
Pbr003497.2	CYP94D2; electron carrier/ heme binding / iron ion binding / monooxygenase/ oxygen binding; K00517 [EC:1.14.-.-]	Chr3	17177846	17179333	+	1488	1488	1488	496	1	1488	0
Pbr003488.1	hypothetical protein; K06892	Chr3	17284576	17286192	-	1617	1323	1062	354	2	661.5	294
Pbr003487.1	hypothetical protein; K06892	Chr3	17307906	17309397	-	1492	969	969	323	3	323	261.5
Pbr003486.1	hypothetical protein; K06892	Chr3	17328020	17328481	-	462	462	462	154	1	462	0
Pbr003484.1	hypothetical protein; K06892	Chr3	17347645	17348493	-	849	849	675	225	1	849	0
Pbr003429.1	NA	scaffold1146.0	45040	48989	-	3950	2217	1551	517	13	170.5	144.4
Pbr003421.1	NA	scaffold1144.0	71369	72028	+	660	660	660	220	1	660	0
Pbr003340.1	NA	Chr11	22013210	22013998	+	789	789	585	195	1	789	0
Pbr003230.1	hypothetical protein LOC100193894; K00121 S-(hydroxymethyl)glutathione dehydrogenase / alcohol dehydrogenase [EC:1.1.1.284 1.1.1.1]	scaffold1136.0	92063	94360	-	2298	1047	1047	349	6	174.5	250.2
Pbr003219.1	Ethylene-responsive transcription factor, putative; K09286 EREBP-like factor	scaffold1135.0	62648	64012	+	1365	1026	1026	342	2	513	339
Pbr003163.1	hypothetical protein LOC100267990; K14515 EIN3-binding F-box protein	Chr2	21935795	21937669	-	1875	1875	1875	625	1	1875	0
Pbr003160.1	NA	Chr2	21918809	21919992	-	1184	978	978	326	3	326	103
Pbr003128.1	galactinol-raffinose galactosyltransferase/ghydrolase, hydrolyzing O-glycosyl compounds (EC:2.4.1.67); K06611 stachyose synthetase [EC:2.4.1.67]	Chr2	21658103	21661710	+	3608	2469	2469	823	4	617.2	379.7
Pbr003095.1	hypothetical protein ; K12586 exosome complex component RRP43	Chr2	21454610	21457482	+	2873	2073	2073	691	3	691	400
Pbr003067.1	NA	Chr2	21299533	21301988	+	2456	1722	1722	574	3	574	367
Pbr003006.1	NA	scaffold1122.0	48159	53154	-	4996	2613	2613	871	10	261.3	264.8
Pbr002942.1	hypothetical protein; K06901 putative MFS transporter, AGZA family, xanthine/uracil permease	Chr7	12528590	12530317	-	1728	1728	1728	576	1	1728	0
Pbr002904.1	MES16; MES16 (METHYL ESTERASE 16); catalytic/ hydrolase, acting on ester bonds / methyl indole-3-acetate esterase/ methyl jasmonate esterase (EC:3.1.1.1); K13544 pheophorbidase [EC:3.1.1.82]	Chr7	12285644	12288690	-	3047	1315	843	281	4	328.8	577.3
Pbr002898.1	NA	Chr7	12244859	12262530	-	17672	2538	2538	846	11	230.7	1513.4
Pbr002818.1	NA	scaffold1115.0	54357	56036	-	1680	1441	1035	345	3	480.3	119.5
Pbr002804.1	ABC multidrug transporter (EC:3.6.3.-); K01552 [EC:3.6.3.-]	Chr17	5147340	5156962	-	9623	4494	4494	1498	21	214	256.4
Pbr002730.1	calcium-transporting ATPase, plasma membrane-type, putative / Ca(2+)-ATPase, putative (ACA13); K01537 Ca2+-transporting ATPase [EC:3.6.3.8]	Chr15	1613339	1616425	+	3087	3087	3087	1029	1	3087	0
Pbr002726.1	NA	Chr15	1592606	1596353	+	3748	1884	1047	349	7	269.1	310.7
Pbr002651.1	NA	Chr15	1065850	1066977	+	1128	669	399	133	4	167.2	153
Pbr002629.1	CYP94D2; electron carrier/ heme binding / iron ion binding / monooxygenase/ oxygen binding; K00517 [EC:1.14.-.-]	Chr11	21207526	21209149	+	1624	1624	1509	503	1	1624	0
Pbr002611.1	alpha/beta hydrolase (EC:3.-.-.-); K01567 [EC:3.-.-.-]	scaffold1104.0	44053	47447	+	3395	1572	1209	403	10	157.2	202.6
Pbr002585.1	hypothetical protein; K06892	scaffold1101.0	54225	54701	-	477	477	477	159	1	477	0
Pbr002576.1	NA	Chr5	22303395	22305656	-	2262	1215	1215	405	6	202.5	209.4
Pbr002558.1	NA	Chr5	22152659	22156641	+	3983	1194	1194	398	9	132.7	348.6
Pbr002537.1	aspartyl protease family protein; K00924 [EC:2.7.1.-]	Chr5	21957162	21959740	+	2579	1494	1494	498	2	747	1085
Pbr002462.1	GM23234 gene product from transcript GM23234-RA; K10380 ankyrin	Chr17	16597438	16599512	+	2075	1881	1881	627	3	627	97
Pbr002419.1	HAE; HAE (HAESA); ATP binding / kinase/ protein kinase/ protein serine/threonine kinase; K08286 protein-serine/threonine kinase [EC:2.7.11.-]	Chr17	15775610	15778456	+	2847	2760	2760	920	2	1380	87
Pbr002417.1	hypothetical protein; K08235 xyloglucan:xyloglucosyl transferase [EC:2.4.1.207]	Chr17	15752426	15753514	+	1089	882	882	294	3	294	103.5
Pbr002416.1	hypothetical protein; K08235 xyloglucan:xyloglucosyl transferase [EC:2.4.1.207]	Chr17	15749183	15750377	-	1195	858	858	286	3	286	168.5
Pbr002379.1	aspartyl protease family protein; K00924 [EC:2.7.1.-]	Chr17	15441454	15443133	+	1680	1680	1680	560	1	1680	0
Pbr002366.1	NPR1/NIM1-like regulatory protein; K14508 regulatory protein NPR1	Chr17	15278292	15280865	+	2574	1812	1812	604	4	453	254
Pbr002343.1	hypothetical protein; K13429 chitin elicitor receptor kinase 1	Chr17	15023819	15027015	+	3197	2205	2205	735	3	735	496
Pbr002269.1	hypothetical protein LOC100252623; K10144 ring finger and CHY zinc finger domain-containing protein 1	scaffold1090.0	33717	35902	-	2186	900	900	300	11	81.8	128.6
Pbr002242.1	hypothetical protein; K04371 extracellular signal-regulated kinase 1/2 [EC:2.7.11.24]	Chr6	12730037	12733581	-	3545	1122	1122	374	6	187	484.6
Pbr002235.1	NA	Chr6	12822681	12823342	+	662	408	408	136	2	204	254
Pbr002233.1	acc synthase, putative (EC:4.4.1.14); K01762 1-aminocyclopropane-1-carboxylate synthase [EC:4.4.1.14]	Chr6	12827834	12830133	-	2300	1464	1464	488	4	366	278.7
Pbr002230.1	hypothetical protein LOC100251862; K13426 WRKY transcription factor 29	Chr6	12852843	12854269	+	1427	948	948	316	2	474	479
Pbr002229.1	NA	Chr6	12865662	12866635	-	974	974	633	211	1	974	0
Pbr002167.1	hypothetical protein; K13473 chitin elicitor-binding protein	Chr15	31587238	31590125	+	2888	1263	1263	421	5	252.6	406.2
Pbr002147.1	Zeta-carotene desaturase, chloroplast precursor, putative (EC:1.14.99.30); K00514 zeta-carotene desaturase [EC:1.14.99.30]	Chr15	31304604	31308582	+	3979	1119	1119	373	5	223.8	715
Pbr002131.1	hypothetical protein; K09885 aquaporin rerated protein, other eukaryote	scaffold1076.0	4259	7607	+	3349	1860	1578	526	7	265.7	248.2
Pbr002020.1	transcription factor Hsf1; K09419 heat shock transcription factor, other eukaryote	Chr14	7379642	7383793	+	4152	1133	732	244	2	566.5	3019
Pbr001948.1	1-deoxy-D-xylulose-5-phosphate reductoisomerase (EC:1.1.1.267); K00099 1-deoxy-D-xylulose-5-phosphate reductoisomerase [EC:1.1.1.267]	Chr14	18220769	18224761	-	3993	1461	1461	487	12	121.8	230.2
Pbr001944.1	NA	Chr14	18185476	18186260	-	785	785	462	154	1	785	0
Pbr001941.1	NA	Chr14	18141225	18142888	-	1664	957	957	319	2	478.5	707
Pbr001939.1	ATM; ATM (ATAXIA-TELANGIECTASIA MUTATED); 1-phosphatidylinositol-3-phosphate 5-kinase; K04728 ataxia telangectasia mutated family protein [EC:2.7.11.1]	Chr14	18133595	18137416	+	3822	3822	3822	1274	1	3822	0
Pbr001912.1	NA	Chr14	17899106	17902514	-	3409	1557	1557	519	7	222.4	308.7
Pbr001879.1	SPDEF; SAM pointed domain containing ets transcription factor; K09442 SAM pointed domain-containing ETS transcription factor	Chr14	17562880	17565793	-	2914	2214	2214	738	7	316.3	116.7
Pbr001831.1	NA	Chr2	21151323	21151902	-	580	489	489	163	2	244.5	91
Pbr001826.1	NA	Chr2	21112718	21113364	-	647	647	366	122	1	647	0
Pbr001818.1	NA	Chr14	6979002	6981656	+	2655	1368	1368	456	9	152	160.9
Pbr001737.1	NA	Chr5	4368740	4369598	+	859	522	522	174	3	174	168.5
Pbr001718.1	hypothetical protein; K13508 glycerol-3-phosphate acyltransferase [EC:2.3.1.15]	Chr9	2333181	2335237	-	2057	1623	1623	541	2	811.5	434
Pbr001671.1	glycoside hydrolase family 28 protein / polygalacturonase (pectinase) family protein (EC:3.2.1.15); K01184 polygalacturonase [EC:3.2.1.15]	Chr9	1760766	1763611	+	2846	1449	1449	483	5	289.8	349.2
Pbr001589.1	cslA3; cellulose synthase-like A3, glycosyltransferase family 2 protein; mannan synthase; K13680 beta-mannan synthase [EC:2.4.1.32]	scaffold1044.0	71030	74136	-	3107	2379	1992	664	4	594.8	242.7
Pbr001574.1	NA	scaffold1042.0	74599	75208	+	610	610	486	162	1	610	0
Pbr001568.2	similar to MYC transcription factor; K13422 transcription factor MYC2	scaffold1040.0	66902	68814	+	1913	771	771	257	5	154.2	285.5
Pbr001560.1	hydroxymethylglutaryl-CoA synthase, putative (EC:2.3.3.10); K01641 hydroxymethylglutaryl-CoA synthase [EC:2.3.3.10]	Chr6	15069825	15074212	-	4388	2042	1398	466	12	170.2	213.3
Pbr001520.1	hypothetical protein LOC100245492; K09422 myb proto-oncogene protein, plant	Chr10	4690741	4692123	+	1383	1083	1083	361	3	361	150
Pbr001469.1	similar to somatic embryogenesis receptor kinase; K13418 somatic embryogenesis receptor kinase 1 [EC:2.7.10.1 2.7.11.1]	scaffold1033.0	87620	96080	+	8461	4458	4458	1486	10	445.8	444.8
Pbr001467.1	similar to somatic embryogenesis receptor kinase; K13418 somatic embryogenesis receptor kinase 1 [EC:2.7.10.1 2.7.11.1]	scaffold1033.0	65675	67681	+	2007	2007	2007	669	1	2007	0
Pbr001434.1	NA	Chr12	18938155	18939484	-	1330	1330	723	241	1	1330	0
Pbr001364.1	NA	Chr12	18545046	18545486	+	441	441	441	147	1	441	0
Pbr001326.1	NA	Chr12	18225752	18229330	-	3579	1815	1815	605	10	181.5	196
Pbr001322.2	calcium-dependent protein kinase, putative (EC:2.7.11.17); K13412 calcium-dependent protein kinase [EC:2.7.11.1]	Chr12	18207189	18210436	-	3248	1974	1974	658	7	282	212.3
Pbr001313.1	NA	Chr12	18120997	18121515	+	519	396	396	132	2	198	123
Pbr001304.1	NA	Chr12	18020476	18023969	+	3494	3009	1518	506	3	1003	242.5
Pbr001238.1	WRKY transcription factor, putative; K13425 WRKY transcription factor 22	Chr12	4009598	4011383	+	1786	1053	1053	351	3	351	366.5
Pbr001181.1	hypothetical protein LOC100267501; K11723 bromodomain-containing protein 7/9	Chr16	19436433	19440205	-	3773	1934	1680	560	9	214.9	229.9
Pbr001177.1	CONNEXIN 32; ATP binding / kinase/ protein kinase/ protein serine/threonine kinase; K00924 [EC:2.7.1.-]	Chr16	19355071	19355484	-	414	414	414	138	1	414	0
Pbr001100.1	bx6; benzoxazin6; K13229 2-oxoglutarate-dependent dioxygenase [EC:1.14.11.-]	Chr16	10001426	10003355	+	1930	1089	1089	363	3	363	420.5
Pbr001071.1	NA	Chr2	12167307	12170874	-	3568	1431	1431	477	7	204.4	356.2
Pbr001067.1	NA	Chr2	12148607	12149365	+	759	759	567	189	1	759	0
Pbr001000.1	NA	Chr3	522962	523120	+	159	159	159	53	1	159	0
Pbr000989.1	Speckle-type POZ protein, putative; K12621 U6 snRNA-associated Sm-like protein LSm2	Chr3	446826	449100	+	2275	1544	1233	411	4	386	243.7
Pbr000933.1	NA	Chr14	6807036	6807614	-	579	459	459	153	2	229.5	120
Pbr000811.1	OPR2; OPR2; K05894 12-oxophytodienoic acid reductase [EC:1.3.1.42]	Chr15	40881444	40883790	+	2347	1185	1185	395	5	237	290.5
Pbr000762.1	NA	Chr3	19649104	19652210	-	3107	1254	1254	418	7	179.1	308.8
Pbr000675.3	Os07g0186500; K13457 disease resistance protein RPM1	Chr3	18953115	18957134	-	4020	3942	3942	1314	2	1971	78
Pbr000555.1	drkD; DRK subfamily protein kinase; K04424 sterile alpha motif and leucine zipper containing kinase AZK [EC:2.7.11.25]	Chr5	24540391	24544220	-	3830	1341	1341	447	11	121.9	248.9
Pbr000550.1	leucine-rich repeat transmembrane protein kinase, putative (EC:1.3.1.74); K13420 LRR receptor-like serine/threonine-protein kinase FLS2 [EC:2.7.11.1]	Chr5	24583759	24590936	-	7178	2961	2961	987	22	134.6	200.8
Pbr000521.1	NA	Chr5	24837820	24838849	+	1030	1030	708	236	1	1030	0
Pbr000514.1	BAK1; BAK1 (BRI1-ASSOCIATED RECEPTOR KINASE); kinase/ protein binding / protein heterodimerization/ protein serine/threonine kinase; K13416 brassinosteroid insensitive 1-associated receptor kinase 1 [EC:2.7.10.1 2.7.11.1]	Chr5	24873948	24877768	-	3821	1806	1806	602	10	180.6	223.9
Pbr000505.2	Os07g0150700; K00924 [EC:2.7.1.-]	Chr5	24943685	24945903	+	2219	2219	789	263	1	2219	0
Pbr000443.1	Os09g0429400; K05387 glutamate receptor, ionotropic, other eukaryote	Chr5	25361347	25364742	+	3396	2736	2736	912	5	547.2	165
Pbr000411.1	ACR4; ACR4 (ARABIDOPSIS CRINKLY4); kinase/ transmembrane receptor protein kinase; K00924 [EC:2.7.1.-]	Chr5	25550598	25551617	-	1020	1020	1020	340	1	1020	0
Pbr000369.1	NA	Chr5	25829827	25831148	-	1322	1085	879	293	3	361.7	118.5
Pbr000317.1	hypothetical protein LOC100263458; K07407 alpha-galactosidase [EC:3.2.1.22]	Chr5	26283487	26286027	+	2541	1221	1221	407	10	122.1	146.7
Pbr000297.1	NA	Chr5	26436183	26436368	+	186	186	186	62	1	186	0
Pbr000289.1	NA	Chr5	26472679	26474678	+	2000	1104	1104	368	3	368	448
Pbr000229.1	Flavoprotein wrbA, putative; K03809 Trp repressor binding protein	Chr5	26985399	26988296	+	2898	612	612	204	4	153	762
Pbr000223.1	hypothetical protein; K12742 isoprene synthase [EC:4.2.3.27]	Chr5	27025573	27028298	-	2726	1674	1611	537	7	239.1	175.3
Pbr000218.1	ANR, ban; anthocyanidin reductase; K08695 anthocyanidin reductase [EC:1.3.1.77]	Chr5	27056726	27058800	-	2075	1020	1020	340	6	170	211
Pbr000208.1	hypothetical protein; K03671 thioredoxin 1	Chr5	27092163	27093642	+	1480	765	537	179	3	255	357.5
Pbr000207.1	NA	Chr5	27094335	27096404	+	2070	1088	717	239	5	217.6	245.5
Pbr000191.1	dnajc10, MGC81459; DnaJ (Hsp40) homolog, subfamily C, member 10; K09530 DnaJ homolog subfamily C member 10	Chr5	27272457	27275044	+	2588	1063	903	301	10	106.3	169.4
Pbr000187.1	Xyloglucan endotransglucosylase/hydrolase protein A precursor, putative (EC:2.4.1.207); K08235 xyloglucan:xyloglucosyl transferase [EC:2.4.1.207]	Chr5	27290770	27292689	+	1920	1009	900	300	4	252.2	303.7
Pbr000183.1	pectinesterase family protein (EC:3.1.1.11); K01051 pectinesterase [EC:3.1.1.11]	Chr5	27305048	27306925	+	1878	1677	1677	559	2	838.5	201
Pbr000130.1	NA	Chr5	27638402	27639794	-	1393	1200	1200	400	2	600	193
Pbr000128.1	NA	Chr5	27650225	27651562	-	1338	1338	1338	446	1	1338	0
Pbr000122.1	hypothetical protein; K13424 WRKY transcription factor 33	Chr5	27680066	27682568	-	2503	1821	1821	607	6	303.5	136.4
Pbr000105.1	hypothetical protein LOC100246958; K01578 malonyl-CoA decarboxylase [EC:4.1.1.9]	Chr5	27756296	27759842	-	3547	1635	1635	545	15	109	136.6
Pbr000075.1	hypothetical protein; K04711 dihydroceramidase [EC:3.5.1.-]	Chr5	27961918	27964424	+	2507	1938	768	256	2	969	569
Pbr000063.1	NA	Chr5	28026018	28026875	+	858	498	498	166	2	249	360
Pbr000051.1	NA	Chr5	28071740	28074798	-	3059	1697	1185	395	3	565.7	681
Pbr000013.1	hypothetical protein; K00787 farnesyl diphosphate synthase [EC:2.5.1.1 2.5.1.10]	Chr5	28329660	28333525	+	3866	1035	1035	345	12	86.2	257.4
Pbr000012.1	RASA4; RAS p21 protein activator 4; K03008 DNA-directed RNA polymerase II subunit RPB11	Chr5	28336419	28340944	+	4526	3018	2349	783	8	377.2	215.4
Novel01877	NA
Novel01817	NA
Novel01790	NA
Novel01782	NA
Novel01779	NA
Novel01605	NA
Novel01564	NA
Novel01527	NA
Novel01461	NA
Novel01369	NA
Novel01213	NA
Novel01139	NA
Novel01116	NA
Novel01041	NA
Novel01012	NA
Novel00910	NA
Novel00871	NA
Novel00847	NA
Novel00821	NA
Novel00741	NA
Novel00692	NA
Novel00688	NA
Novel00647	NA
Novel00604	NA
Novel00596	NA
Novel00591	NA
Novel00575	NA
Novel00466	NA
Novel00416	NA
Novel00397	NA
Novel00382	NA
Novel00353	NA
Novel00256	NA
Novel00245	NA
Novel00226	NA
Novel00212	NA
Novel00120	NA
Novel00119	NA
Novel00045	NA
Novel00042	NA
The DEGs intersection information with the two periods is provided. The table includes the KEGG function, chromosome position, positive and negative chain, gene length (bp), exon length (bp), CDS length (bp), amino acid Length (bp), number of exons, average length of exons (bp) and average length of introns (bp). The transcripts labeled "Novel" are not annotated by the genome.
